# Supplementary material for: Haemolysis Detection in MicroRNA-Seq from Clinical Plasma Samples
Source: Genes (Basel). 2022 Jul 21;13(7):1288. doi: 10.3390/genes13071288 (PMC9317737; doi:10.3390/genes13071288)
Supplement: Supplementary file 1 [file genes-13-01288-s001.zip]

Archive with 11 entries (11 files):
- Figure S1.pdf
- Figure S2.pdf
- Figure S3.pdf
- Figure S4.pdf
- Figure S5.pdf
- Figure S6.pdf
- Figure S7.pdf
- SupplementaryTable1.xls
- SupplementaryTable2.xls
- SupplementaryTable3.xlsx
- SupplementaryTable4.xls
