# Supplementary material for: Haemolysis Detection in MicroRNA-Seq from Clinical Plasma Samples
Source: Genes (Basel). 2022 Jul 21;13(7):1288. doi: 10.3390/genes13071288 (PMC9317737; doi:10.3390/genes13071288)
Supplement: Supplementary file 1 [file genes-13-01288-s001.zip › SupplementaryTable1.xls]

## Sheet: combinedMetaData
Sample Name	Pregnancy Status	Age	BMI	Smoking Status	Ethnicity	Gestational Age
NPC0031	No Pregnancy	21	18.82	unknown	Asian	Not Applicable
NPC0043	No Pregnancy	20	23.67	unknown	Caucasian	Not Applicable
NPC0049	No Pregnancy	23	18.75	unknown	Vietnamese	Not Applicable
NPC0056	No Pregnancy	22	22.03	unknown	Asian	Not Applicable
NPC0060	No Pregnancy	22	19.71	unknown	Caucasian	Not Applicable
NPC0062	No Pregnancy	24	21.41	unknown	Caucasian	Not Applicable
NPC0063	No Pregnancy	20	24.86	unknown	Caucasian	Not Applicable
NPC0068	No Pregnancy	21	18.82	unknown	Caucasian	Not Applicable
NPC0076	No Pregnancy	24	30.86	unknown	Asian	Not Applicable
NPC0077	No Pregnancy	44	39.54	unknown	Caucasian	Not Applicable
PAC0006	Pregnancy	32	33	N	Caucasian	9
PAC0007	Pregnancy	28	18.8	N	Caucasian	10
PAC0008	Pregnancy	26	25	N	Caucasian	9
PAC0009	Pregnancy	30	23	Y	Caucasian	8
PAC0013	Pregnancy	28	19.2	N	Asian	10
PAC0014	Pregnancy	21	20.1	N	Caucasian	9
PAC0015	Pregnancy	35	21	Y	Caucasian	11
PAC0016	Pregnancy	27	23.9	Y	Aboriginal	9
PAC0018	Pregnancy	18	21	N	Caucasian	21
PAC0019	Pregnancy	33	33	N	Afghani	17
PAC0021	Pregnancy	45	32	N	South American	23
PAC0023	Pregnancy	35	24	Y	Caucasian	22
PAC0024	Pregnancy	31	24.7	Y	Caucasian	6
PAC0025	Pregnancy	25	20	N	Caucasian	7
PAC0026	Pregnancy	18	21	N	Caucasian	16
PAC0027	Pregnancy	29	25.5	N	Indian	16
PAC0029	Pregnancy	19	25	N	Caucasian	17
PAC0030	Pregnancy	32	25.8	Y	Caucasian	13
PAC0031	Pregnancy	20	17.9	N	Caucasian	16
PAC0033	Pregnancy	16	24	N	Caucasian	22
PAC0034	Pregnancy	23	22	Y	Caucasian	8
PAC0035	Pregnancy	27	25	N	Caucasian	6
PAC0036	Pregnancy	23	22	N	Caucasian	6
PAC0037	Pregnancy	22	23.1	N	Caucasian	7
PAC0038	Pregnancy	29	31	N	Caucasian	9
PAC0039	Pregnancy	19	20	N	Caucasian	6
PAC0040	Pregnancy	27	25	Y	Aboriginal	13
PAC0042	Pregnancy	25	30	Y	Caucasian	8
PAC0043	Pregnancy	19	20	Y	Caucasian	12
PAC0044	Pregnancy	19	20	Y	Caucasian	9
PAC0045	Pregnancy	24	19	N	Caucasian	7
PAC0046	Pregnancy	43	35	N	Indian	8
PAC0047	Pregnancy	22	19	N	Caucasian	10
PAC0048	Pregnancy	33	26	N	Caucasian	6
PAC0049	Pregnancy	27	31	N	Caucasian	11
PAC0051	Pregnancy	26	31	N	Solomon Islands	7
PAC0052	Pregnancy	33	23	N	Indian	9
PAC0053	Pregnancy	23	18	N	Asian	16
PAC0054	Pregnancy	29	27	N	African	14
PAC0055	Pregnancy	20	22	N	Caucasian	6
PAC0056	Pregnancy	21	28	Y	Caucasian	6
PAC0057	Pregnancy	26	22	N	Caucasian	17
PAC0058	Pregnancy	17	22	Y	Aboriginal	16
PAC0059	Pregnancy	25	26	Y	Asian	10
PAC0060	Pregnancy	31	22	Y	Caucasian	9
PAC0062	Pregnancy	29	27	Y	Caucasian	10
PAC0063	Pregnancy	32	21.3	N	Caucasian	9
PAC0064	Pregnancy	33	27	N	Caucasian	7
PAC0065	Pregnancy	21	32	Y	Caucasian	12
PAC0068	Pregnancy	35	24	N	Asian	13
PAC0069	Pregnancy	32	20	Y	Caucasian	15
PAC0070	Pregnancy	27	18	Y	Italian	13
PAC0071	Pregnancy	35	20	N	Caucasian	12
PAC0072	Pregnancy	33	27	N	Caucasian	12
PAC0074	Pregnancy	18	22	Y	Caucasian	13
PAC0075	Pregnancy	25	26	N	Caucasian	23
PAC0076	Pregnancy	21	26	N	Caucasian	18
PAC0077	Pregnancy	24	23	Y	Aboriginal	19
PAC0078	Pregnancy	35	30.4	N	Sri Lankan	14
PAC0083	Pregnancy	35	26	Y	Caucasian	8
PAC0084	Pregnancy	18	22	Y	Caucasian	19
PAC0086	Pregnancy	20	28	N	Caucasian	11
PAC0087	Pregnancy	26	24	Y	Caucasian	14
PAC0088	Pregnancy	22	36	N	Caucasian	11
PAC0091	Pregnancy	23	23	Y	Greek	11
PAC0092	Pregnancy	30	23	Y	Caucasian	13
PAC0093	Pregnancy	30	24	Y	Caucasian	15
PAC0094	Pregnancy	36	20	Y	Caucasian	11
PAC0099	Pregnancy	26	26	Y	Caucasian	14
PAC0100	Pregnancy	40	25	Y	Caucasian	15
PAC0101	Pregnancy	20	23.4	Y	Caucasian	14
PAC0102	Pregnancy	25	17	Y	Caucasian	15
PAC0103	Pregnancy	40	40	N	Caucasian	15
PAC0105	Pregnancy	19	27	N	Caucasian	12
PAC0106	Pregnancy	20	25	N	Caucasian	11
PAC0107	Pregnancy	25	25	Y	Caucasian	10
PAC0108	Pregnancy	20	19	Y	Caucasian	18
PAC0110	Pregnancy	37	21	N	Caucasian	15
PAC0111	Pregnancy	29	25	N	Caucasian	16
PAC0113	Pregnancy	40	33	Y	Tongan	12
PAC0117	Pregnancy	32	36.5	N	Caucasian	21
PAC0120	Pregnancy	22	21	N	Caucasian	14
PAC0121	Pregnancy	37	34	N	Caucasian	14
PAC0122	Pregnancy	27	22	N	Caucasian	10
PAC0124	Pregnancy	24	20	Y	Caucasian	17
PAC0125	Pregnancy	21	21	Y	Caucasian	15
PAC0126	Pregnancy	23	22	Y	Caucasian	12
PAC0127	Pregnancy	21	21	N	Filipino	18
PAC0128	Pregnancy	20	23	Y	Caucasian	14
PAC0129	Pregnancy	37	30	Y	Caucasian	14
PAC0130	Pregnancy	27	21	N	Nepali	17
PAC0131	Pregnancy	24	18.9	Y	Caucasian	18
PAC0135	Pregnancy	29	21	Y	Caucasian	16
PAC0137	Pregnancy	18	28	N	Liberian	17
PAC0141	Pregnancy	26	27	Y	Aboriginal	8
PAC0148	Pregnancy	32	29	N	Caucasian	8
PAC0183	Pregnancy	16	16	N	Caucasian	15
PAC0186	Pregnancy	32	25	N	Indian	7
PAC0191	Pregnancy	24	24.6	Y	Caucasian	19
PAC0193	Pregnancy	30	24	N	Caucasian	6
PAC0196	Pregnancy	20	21	N	Caucasian	21
PAC0198	Pregnancy	33	23	N	Caucasian	7
PAC0200	Pregnancy	38	30	Y	Caucasian	7
PAC0202	Pregnancy	25	24	Y	Caucasian	6
PAC0203	Pregnancy	18	23.2	Y	Caucasian	19
PAC0204	Pregnancy	33	20	N	Indian	7
PAC0208	Pregnancy	30	NA	N	Caucasian	7
PAC0211	Pregnancy	20	22	Y	Aboriginal	17
PAC0214	Pregnancy	25	22	N	Caucasian	9
PAC0215	Pregnancy	37	24	N	Vietnamese	23
PAC0219	Pregnancy	19	18	N	Aboriginal	6
