# Supplementary material for: Haemolysis Detection in MicroRNA-Seq from Clinical Plasma Samples
Source: Genes (Basel). 2022 Jul 21;13(7):1288. doi: 10.3390/genes13071288 (PMC9317737; doi:10.3390/genes13071288)
Supplement: Supplementary file 1 [file genes-13-01288-s001.zip › SupplementaryTable2.xls]

## Sheet: SuppTable2
samplename	BioProject	Accession	Sequencing Batch	Sequencing Technology	Raw fastq input (reads)	Deduplicated (reads)	miRNA read counts	dCt miR-23a-3p	dCt miR-451a	ΔCq (miR23a-3p - miR451a)
NPC0063	PRJNA824637	SRR18682664	Batch 3	NovaSeq	24114415	9901610	6564978	22.09	26.08	-3.99
NPC0049	PRJNA824637	SRR18682671	Batch 3	NovaSeq	22358776	9607474	7849490	22.63	25.3	-2.67
NPC0076	PRJNA824637	SRR18682659	Batch 3	NovaSeq	21506427	12946014	9230252	20.71	22.29	-1.58
PAC0148	PRJNA824637	SRR18682639	Batch 3	NovaSeq	23681611	8260509	6425353	23.24	23.08	0.16
PAC0019	PRJNA824637	SRR18682657	Batch 3	NovaSeq	17257060	3302237	1651593	27.12	26.92	0.2
NPC0062	PRJNA824637	SRR18682665	Batch 3	NovaSeq	20869872	16489420	14292316	19.76	19.3	0.46
PAC0113	PRJNA824637	SRR18682649	Batch 3	NovaSeq	16953327	4784311	2749800	25.77	24.91	0.86
PAC0198	PRJNA824637	SRR18682633	Batch 3	NovaSeq	26146693	10110791	8400325	22.7	21.75	0.95
NPC0077	PRJNA824637	SRR18682658	Batch 3	NovaSeq	20907552	9208626	6644178	23.79	22.72	1.07
PAC0137	PRJNA824637	SRR18682642	Batch 3	NovaSeq	20963374	2686728	1339868	27.66	26.15	1.51
PAC0094	PRJNA824637	SRR18682654	Batch 3	NovaSeq	19597187	6238636	4449920	24.66	22.88	1.78
PAC0135	PRJNA824637	SRR18682643	Batch 3	NovaSeq	19944145	2966779	1467495	27.44	25.53	1.91
PAC0065	PRJNA635621	GSM4576211	Batch 2	NextSeq 500	22226706	3123620	1449396	24.1	22.2	2
PAC0130	PRJNA824637	SRR18682644	Batch 3	NovaSeq	21605735	2897703	1239513	27.62	25.47	2.15
PAC0125	PRJNA824637	SRR18682647	Batch 3	NovaSeq	20779915	3536303	1363130	27.79	25.62	2.17
PAC0031	PRJNA635621	GSM4576178	Batch 1	NextSeq 500	41344361	2905913	1669793	26.3	23.7	2.6
PAC0204	PRJNA824637	SRR18682628	Batch 3	NovaSeq	20451711	2777709	1289361	28.06	25.41	2.65
PAC0126	PRJNA824637	SRR18682646	Batch 3	NovaSeq	17762655	3203072	1167065	28.45	25.79	2.66
PAC0200	PRJNA824637	SRR18682632	Batch 3	NovaSeq	17075771	2963984	1701695	26.34	23.66	2.68
PAC0018	PRJNA635621	GSM4576167	Batch 2	NextSeq 500	25670396	3963548	1699606	25	22.1	2.9
NPC0068	PRJNA824637	SRR18682661	Batch 3	NovaSeq	19494694	3648427	2112023	28.04	25.09	2.95
PAC0101	PRJNA824637	SRR18682653	Batch 3	NovaSeq	19734161	2727075	1143375	28.1	24.96	3.14
PAC0203	PRJNA824637	SRR18682630	Batch 3	NovaSeq	20036496	2847663	1403881	27.78	24.64	3.14
PAC0021	PRJNA635621	GSM4576169	Batch 2	NextSeq 500	16675098	3349321	1865251	25.1	21.9	3.2
PAC0060	PRJNA635621	GSM4576207	Batch 1	NextSeq 500	19918018	3130195	1939971	27.3	24	3.3
PAC0057	PRJNA635621	GSM4576204	Batch 2	NextSeq 500	21978888	4386836	1857376	26.1	22.6	3.5
PAC0099	PRJNA635621	GSM4576230	Batch 2	NextSeq 500	12778333	2147466	1028451	26.2	22.6	3.5
PAC0196	PRJNA824637	SRR18682634	Batch 3	NovaSeq	20748249	4702419	3507401	27.85	24.26	3.59
PAC0127	PRJNA635621	GSM4576245	Batch 2	NextSeq 500	13295775	2820534	1181780	26.1	22.6	3.6
NPC0043	PRJNA824637	SRR18682618	Batch 3	NovaSeq	26928415	3454945	1431662	30.15	26.46	3.69
PAC0191	PRJNA824637	SRR18682636	Batch 3	NovaSeq	18004501	3628940	2294959	28.26	24.55	3.71
PAC0092	PRJNA824637	SRR18682655	Batch 3	NovaSeq	19456100	3670226	1935105	27.98	24.19	3.79
NPC0060	PRJNA824637	SRR18682666	Batch 3	NovaSeq	19168742	3330896	1792853	30.03	26.16	3.87
PAC0193	PRJNA824637	SRR18682635	Batch 3	NovaSeq	19660009	3992073	2763262	27.71	23.8	3.91
PAC0214	PRJNA824637	SRR18682625	Batch 3	NovaSeq	18087088	3112590	2070466	28.13	24.09	4.04
PAC0106	PRJNA824637	SRR18682652	Batch 3	NovaSeq	19572433	2808002	1634823	28.06	23.97	4.09
PAC0037	PRJNA635621	GSM4576184	Batch 1	NextSeq 500	17501811	1865811	1114976	27.6	23.5	4.1
PAC0141	PRJNA824637	SRR18682641	Batch 3	NovaSeq	22607072	3463741	1965665	27.48	23.29	4.19
PAC0024	PRJNA635621	GSM4576172	Batch 1	NextSeq 500	16991778	1465493	1002356	27	22.8	4.2
PAC0040	PRJNA635621	GSM4576187	Batch 1	NextSeq 500	20997021	3073724	1690702	25.9	21.7	4.2
PAC0059	PRJNA635621	GSM4576206	Batch 1	NextSeq 500	17486822	2268554	1565273	26.2	22	4.2
PAC0006	PRJNA635621	GSM4576155	Batch 1	NextSeq 500	13499333	6395821	5474199	24.9	20.6	4.3
PAC0043	PRJNA635621	GSM4576190	Batch 1	NextSeq 500	28144001	3953670	1193638	28.4	24.1	4.3
PAC0108	PRJNA635621	GSM4576236	Batch 2	NextSeq 500	12474012	2703664	1380898	26.8	22.4	4.3
PAC0026	PRJNA635621	GSM4576174	Batch 1	NextSeq 500	20855412	2160002	1228565	27	22.6	4.4
PAC0039	PRJNA635621	GSM4576186	Batch 1	NextSeq 500	13288298	2710186	1992916	26.1	21.7	4.4
PAC0029	PRJNA635621	GSM4576176	Batch 2	NextSeq 500	32737071	5586338	2375484	26.1	21.7	4.4
PAC0208	PRJNA824637	SRR18682627	Batch 3	NovaSeq	21777870	4306092	2701498	28.42	24.02	4.4
PAC0070	PRJNA635621	GSM4576213	Batch 2	NextSeq 500	24182690	4185867	2002712	26.8	22.3	4.5
PAC0111	PRJNA635621	GSM4576238	Batch 2	NextSeq 500	21531387	4160458	1209416	26.3	21.7	4.5
PAC0202	PRJNA824637	SRR18682631	Batch 3	NovaSeq	20252075	7402251	6059922	25.66	21.08	4.58
PAC0075	PRJNA635621	GSM4576217	Batch 2	NextSeq 500	18336073	3307557	1249185	27.1	22.5	4.6
PAC0186	PRJNA824637	SRR18682637	Batch 3	NovaSeq	19635620	4326816	2771126	27.93	23.28	4.65
PAC0007	PRJNA635621	GSM4576156	Batch 1	NextSeq 500	17886809	2625695	1584346	28.3	23.6	4.7
PAC0025	PRJNA635621	GSM4576173	Batch 1	NextSeq 500	25149925	2732573	1819211	27.3	22.6	4.7
PAC0046	PRJNA635621	GSM4576193	Batch 1	NextSeq 500	22623750	4867306	1017930	26.5	21.8	4.7
PAC0023	PRJNA635621	GSM4576171	Batch 2	NextSeq 500	19732775	3573497	1863899	26.8	22.1	4.7
PAC0211	PRJNA824637	SRR18682626	Batch 3	NovaSeq	18970297	4182825	3013416	28.54	23.81	4.73
PAC0015	PRJNA635621	GSM4576164	Batch 1	NextSeq 500	16817362	2680804	1950119	26.8	22.1	4.8
PAC0035	PRJNA635621	GSM4576182	Batch 1	NextSeq 500	18436543	2037491	1300556	27.8	23	4.8
PAC0058	PRJNA635621	GSM4576205	Batch 1	NextSeq 500	17167154	2728301	2098531	26.8	22	4.8
NPC0056	PRJNA824637	SRR18682667	Batch 3	NovaSeq	17356305	4016750	2555229	28.53	23.72	4.81
PAC0049	PRJNA635621	GSM4576196	Batch 1	NextSeq 500	16268511	2456541	1882088	26.5	21.7	4.9
PAC0093	PRJNA635621	GSM4576227	Batch 2	NextSeq 500	15383409	3595135	2000150	26.5	21.7	4.9
PAC0042	PRJNA635621	GSM4576189	Batch 1	NextSeq 500	26923787	4273313	1060118	27.6	22.6	5
PAC0014	PRJNA635621	GSM4576163	Batch 1	NextSeq 500	11920045	2391354	1751157	26.9	21.8	5.1
PAC0117	PRJNA635621	GSM4576240	Batch 2	NextSeq 500	13521230	2485416	1375338	27.7	22.6	5.1
NPC0031	PRJNA824637	SRR18682651	Batch 3	NovaSeq	20192147	3336966	1665307	28.34	23.16	5.18
PAC0052	PRJNA635621	GSM4576199	Batch 1	NextSeq 500	18239195	3681197	2876722	27.1	21.9	5.2
PAC0063	PRJNA635621	GSM4576209	Batch 1	NextSeq 500	17571665	3795296	2927415	28	22.9	5.2
PAC0100	PRJNA635621	GSM4576231	Batch 2	NextSeq 500	11354700	2266714	1207815	26.6	21.5	5.2
PAC0215	PRJNA824637	SRR18682624	Batch 3	NovaSeq	18158500	8542426	7697166	26.74	21.46	5.28
PAC0013	PRJNA635621	GSM4576162	Batch 1	NextSeq 500	18798024	2244208	1441709	27.7	22.4	5.3
PAC0047	PRJNA635621	GSM4576194	Batch 1	NextSeq 500	22873955	3163385	2308960	27.2	21.9	5.3
PAC0072	PRJNA635621	GSM4576215	Batch 2	NextSeq 500	24055143	3288170	1007544	27.1	21.7	5.3
PAC0088	PRJNA635621	GSM4576225	Batch 2	NextSeq 500	17505530	3599392	1934177	27.1	21.9	5.3
PAC0091	PRJNA635621	GSM4576226	Batch 2	NextSeq 500	15105754	4308154	2948193	26	20.7	5.3
PAC0016	PRJNA635621	GSM4576165	Batch 1	NextSeq 500	13333607	1580173	1098545	27.6	22.2	5.4
PAC0086	PRJNA635621	GSM4576223	Batch 2	NextSeq 500	15217270	5495440	4381233	25.1	19.7	5.4
PAC0083	PRJNA635621	GSM4576221	Batch 2	NextSeq 500	23499257	5159610	3392562	26.4	20.8	5.5
PAC0102	PRJNA635621	GSM4576232	Batch 2	NextSeq 500	14709328	3071458	1299031	26.9	21.3	5.5
PAC0103	PRJNA635621	GSM4576233	Batch 2	NextSeq 500	13761086	3241918	1667009	27.7	22.2	5.5
PAC0038	PRJNA635621	GSM4576185	Batch 1	NextSeq 500	16902859	3754312	2776600	26.8	21.2	5.6
PAC0076	PRJNA635621	GSM4576218	Batch 2	NextSeq 500	18654410	3670710	1802879	26.9	21.3	5.6
PAC0087	PRJNA635621	GSM4576224	Batch 2	NextSeq 500	15344146	3000384	1149138	28.5	23	5.6
PAC0122	PRJNA635621	GSM4576243	Batch 2	NextSeq 500	12484749	3574118	2371165	26.6	21	5.6
PAC0183	PRJNA824637	SRR18682638	Batch 3	NovaSeq	23517156	4717400	2200924	28.51	22.9	5.61
PAC0074	PRJNA635621	GSM4576216	Batch 2	NextSeq 500	22748744	3875184	2185280	27	21.3	5.7
PAC0124	PRJNA635621	GSM4576244	Batch 2	NextSeq 500	15236147	3801938	2337603	27.2	21.5	5.7
PAC0219	PRJNA824637	SRR18682623	Batch 3	NovaSeq	21438183	10965556	10128918	25.29	19.56	5.73
PAC0128	PRJNA824637	SRR18682645	Batch 3	NovaSeq	22076329	8922991	7858060	26.99	21.2	5.79
PAC0055	PRJNA635621	GSM4576202	Batch 1	NextSeq 500	15929307	4194053	2729231	26.8	21.1	5.8
PAC0069	PRJNA635621	GSM4576212	Batch 2	NextSeq 500	21580083	5830040	3731119	25.7	19.9	5.8
PAC0107	PRJNA635621	GSM4576235	Batch 2	NextSeq 500	12638028	4159149	2947308	25.7	19.9	5.8
PAC0077	PRJNA635621	GSM4576219	Batch 2	NextSeq 500	18176257	8831360	7483202	23.7	17.8	5.9
PAC0036	PRJNA635621	GSM4576183	Batch 1	NextSeq 500	21347320	4542145	3757899	26.8	20.8	6
PAC0044	PRJNA635621	GSM4576191	Batch 1	NextSeq 500	17756965	6044217	4867705	26.5	20.5	6
PAC0053	PRJNA635621	GSM4576200	Batch 1	NextSeq 500	16995313	6661828	5911050	25.6	19.6	6
PAC0064	PRJNA635621	GSM4576210	Batch 1	NextSeq 500	16985718	3828357	2760312	27.6	21.6	6
PAC0009	PRJNA635621	GSM4576158	Batch 1	NextSeq 500	15396709	1760538	1150740	28.3	21.9	6.3
PAC0008	PRJNA635621	GSM4576157	Batch 1	NextSeq 500	15220196	4859474	4139126	27.6	21.2	6.4
PAC0027	PRJNA635621	GSM4576175	Batch 1	NextSeq 500	18108458	5756366	4888994	27.1	20.7	6.4
PAC0071	PRJNA635621	GSM4576214	Batch 2	NextSeq 500	21409070	6107919	4785422	26.3	19.9	6.5
PAC0120	PRJNA635621	GSM4576242	Batch 2	NextSeq 500	12147691	2979884	2201136	27.1	20.6	6.5
PAC0129	PRJNA635621	GSM4576246	Batch 2	NextSeq 500	14164266	3872682	2771274	27.4	20.9	6.5
PAC0030	PRJNA635621	GSM4576177	Batch 1	NextSeq 500	16556439	6874862	5961541	26.3	19.8	6.6
PAC0045	PRJNA635621	GSM4576192	Batch 1	NextSeq 500	22623750	4746612	3104322	27.3	20.5	6.8
PAC0078	PRJNA635621	GSM4576220	Batch 2	NextSeq 500	18294057	4907689	3213923	28	21.2	6.8
PAC0131	PRJNA635621	GSM4576247	Batch 2	NextSeq 500	12284309	2891088	2063370	25.7	18.9	6.8
PAC0048	PRJNA635621	GSM4576195	Batch 1	NextSeq 500	12360977	2651656	2238741	28	21	7
PAC0084	PRJNA635621	GSM4576222	Batch 2	NextSeq 500	19601257	8228226	7129870	26.5	19.5	7
PAC0034	PRJNA635621	GSM4576181	Batch 1	NextSeq 500	16928394	4540564	3965204	27.1	19.6	7.4
PAC0062	PRJNA635621	GSM4576208	Batch 1	NextSeq 500	15454466	5272629	4616245	26.6	19.2	7.4
PAC0105	PRJNA635621	GSM4576234	Batch 2	NextSeq 500	11864004	6391759	5719697	25.5	18	7.5
PAC0056	PRJNA635621	GSM4576203	Batch 1	NextSeq 500	15719501	6531161	5919824	26.6	19	7.6
PAC0033	PRJNA635621	GSM4576180	Batch 2	NextSeq 500	23636907	8871500	7358579	26	18.4	7.6
PAC0051	PRJNA635621	GSM4576198	Batch 1	NextSeq 500	24228883	11560843	10915378	24.5	16.7	7.8
PAC0054	PRJNA635621	GSM4576201	Batch 1	NextSeq 500	13787042	9586337	9029099	25.3	16.9	8.4
PAC0068	PRJNA824637	SRR18682656	Batch 3	NovaSeq	22498404	16292739	15567951	25.49	16.87	8.62
PAC0121	PRJNA824637	SRR18682648	Batch 3	NovaSeq	24786165	17706277	17222719	24.1	14.69	9.41
PAC0110	PRJNA824637	SRR18682650	Batch 3	NovaSeq	26120715	19140380	18641863	24.01	14.18	9.83
