# Supplementary material for: Haemolysis Detection in MicroRNA-Seq from Clinical Plasma Samples
Source: Genes (Basel). 2022 Jul 21;13(7):1288. doi: 10.3390/genes13071288 (PMC9317737; doi:10.3390/genes13071288)
Supplement: Supplementary file 1 [file genes-13-01288-s001.zip › SupplementaryTable3.xlsx]

## Sheet: RNA_Class_Percentage
samplename	anti-sense	intergenic	introns	lincRNA	miRNA	misc_RNA	other	protein_coding	rRNA	snRNA	snoRNA
NPC0031	0.157946	0.239509	0.132299	0.000751581	0.42659	0.023611	0.00272553	0.00946758	0.00351367	0.000817509	0.00276928
NPC0043	0.135499	0.299474	0.154409	0.000890608	0.382789	0.0072719	0.0027355	0.0131831	0.00249874	0.000841113	0.0004084
NPC0049	0.0350214	0.084327	0.044575	0.000184856	0.810193	0.0207397	0.000691025	0.0034444	0.000332762	0.000182774	0.000308302
NPC0056	0.175615	0.184439	0.0937322	0.000498911	0.5233	0.00976884	0.00214601	0.0073557	0.00166901	0.00107201	0.000402315
NPC0060	0.135032	0.226559	0.119766	0.000670991	0.481475	0.0192588	0.00359783	0.00935694	0.00210784	0.00154013	0.000635865
NPC0062	0.0305562	0.0222443	0.0360108	5.90682e-05	0.855497	0.049069	0.00275704	0.00306578	0.000358654	0.0001279	0.000254406
NPC0063	0.0629109	0.0738281	0.0940195	0.000256827	0.648093	0.105439	0.00868091	0.00507968	0.00077654	0.000427809	0.000487395
NPC0068	0.146822	0.194252	0.11258	0.000575042	0.503988	0.0274866	0.0029325	0.00792862	0.00198935	0.00091327	0.000532558
NPC0076	0.0461582	0.0521411	0.0841722	0.00011463	0.705192	0.104005	0.00343179	0.00368314	0.000490498	0.000220531	0.000391086
NPC0077	0.0746242	0.0686892	0.078956	0.000191017	0.68827	0.0791283	0.003868	0.00404154	0.000941726	0.000805875	0.000484111
PAC0006	0.111172	0.0544803	0.0331058	0.000170424	0.767151	0.0232206	0.00273976	0.0026436	0.00342223	0.00131101	0.00058335
PAC0007	0.140228	0.203162	0.0977158	0.000705337	0.532154	0.00651599	0.00195072	0.00778461	0.00580837	0.00332064	0.000655065
PAC0008	0.110724	0.0728287	0.0328863	0.000170389	0.767023	0.00718123	0.000666533	0.00353022	0.00351828	0.00113058	0.000340983
PAC0009	0.134227	0.176407	0.0734838	0.000284572	0.594484	0.00509049	0.00148648	0.00784533	0.00450146	0.00160519	0.00058448
PAC0013	0.0990158	0.184608	0.084461	0.000513767	0.602313	0.0104326	0.0016371	0.00661481	0.00706129	0.0026125	0.000729879
PAC0014	0.111924	0.132473	0.0609236	0.000335793	0.670434	0.00970329	0.00126999	0.00649423	0.00361636	0.00162711	0.0011989
PAC0015	0.103413	0.135359	0.0627267	0.000370411	0.669216	0.011852	0.00176365	0.00528349	0.0064033	0.00243807	0.00117427
PAC0016	0.103704	0.151892	0.070417	0.000460076	0.643902	0.0116975	0.00177892	0.00557028	0.00616325	0.00331989	0.00109482
PAC0018	0.158929	0.29569	0.132233	0.000849239	0.384991	0.00847523	0.00264485	0.0111564	0.0026938	0.00155896	0.000779352
PAC0019	0.106556	0.173104	0.14036	0.00054993	0.471198	0.0917881	0.00498874	0.00706127	0.00297011	0.000952688	0.000470893
PAC0021	0.131017	0.234549	0.0962091	0.000571161	0.514948	0.00519269	0.00207385	0.00884896	0.00256858	0.00203385	0.00198816
PAC0023	0.158553	0.243013	0.111032	0.00067301	0.464324	0.00504072	0.00238702	0.0100084	0.00257731	0.00157269	0.000819645
PAC0024	0.0860018	0.153909	0.0746097	0.000413513	0.653543	0.0154487	0.00149847	0.00617676	0.0046701	0.00296351	0.000765613
PAC0025	0.096419	0.164532	0.0780759	0.000494406	0.626102	0.0136425	0.00164021	0.00614037	0.00644887	0.00575904	0.000745451
PAC0026	0.130331	0.212785	0.0946735	0.000519444	0.520368	0.0190176	0.00234722	0.0080986	0.00530555	0.00584212	0.000712036
PAC0027	0.149744	0.0772298	0.0345093	0.000218367	0.722989	0.0058014	0.000806238	0.00285423	0.00410085	0.000953379	0.000793209
PAC0029	0.159278	0.292511	0.146072	0.00092046	0.378806	0.00437603	0.00261817	0.0112997	0.00202655	0.00138284	0.000710125
PAC0030	0.121961	0.0686745	0.0286163	0.000174258	0.762816	0.00766314	0.000939073	0.00246158	0.00372167	0.00161269	0.00135974
PAC0031	0.116149	0.220807	0.0908104	0.000673799	0.527425	0.0222853	0.00236621	0.00756113	0.00830858	0.00282355	0.000789425
PAC0033	0.144978	0.078835	0.0354254	0.000228597	0.715863	0.00947495	0.000929719	0.00484383	0.00869661	0.000545793	0.000179
PAC0034	0.0986435	0.0572008	0.0258349	0.000128618	0.793223	0.0123557	0.000898567	0.00289039	0.00783295	0.000626794	0.000364272
PAC0035	0.118686	0.179684	0.0835626	0.000579144	0.579288	0.0138352	0.00194897	0.00689917	0.0104241	0.00411388	0.000979145
PAC0036	0.112275	0.0872581	0.039611	0.00024768	0.740406	0.00843852	0.000908822	0.00311042	0.00528032	0.00187929	0.000584305
PAC0037	0.130557	0.195286	0.0937458	0.000640472	0.533901	0.017468	0.00269802	0.0074552	0.0135544	0.00364399	0.00105048
PAC0038	0.107811	0.134204	0.063072	0.00039155	0.67306	0.00743572	0.00164051	0.00514555	0.00457367	0.00202674	0.000638199
PAC0039	0.0887382	0.12181	0.0612449	0.000312894	0.688714	0.0233777	0.00249872	0.00465208	0.00629366	0.00171021	0.000647926
PAC0040	0.143931	0.215394	0.113151	0.000770726	0.487907	0.0157373	0.00384712	0.010266	0.00496238	0.00277383	0.00125971
PAC0042	0.14294	0.371747	0.185295	0.00106545	0.237978	0.0308861	0.00491048	0.0157538	0.00503403	0.00136873	0.00302108
PAC0043	0.142476	0.344763	0.170209	0.00106053	0.280233	0.0306267	0.00468527	0.0148179	0.00679268	0.00159244	0.00274327
PAC0044	0.15365	0.0955621	0.047423	0.000312365	0.686094	0.00545348	0.00136808	0.00467521	0.00360162	0.000897221	0.000962738
PAC0045	0.129829	0.175049	0.0904666	0.000524163	0.587061	0.00361121	0.00182804	0.00729257	0.00291345	0.00091244	0.000511944
PAC0046	0.171439	0.407969	0.213708	0.00158219	0.18271	0.00304275	0.00310172	0.0137068	0.00140612	0.000898855	0.000435559
PAC0047	0.133312	0.142757	0.0637475	0.000416958	0.637704	0.00691727	0.00157711	0.00542836	0.00560823	0.00167827	0.000853832
PAC0048	0.0929932	0.0778193	0.0348016	0.000235325	0.781459	0.00425923	0.000732373	0.00318556	0.00287217	0.00110271	0.000539286
PAC0049	0.0778859	0.119954	0.0550811	0.000301644	0.727279	0.00604142	0.00101566	0.00492603	0.00325173	0.00316136	0.00110196
PAC0051	0.0640286	0.0265167	0.0123741	5.96842e-05	0.889048	0.00330754	0.000342536	0.00140751	0.00195133	0.000437771	0.000526346
PAC0052	0.0987899	0.110719	0.0518087	0.000303977	0.717637	0.00823401	0.000915735	0.00411334	0.00472917	0.0019385	0.000810334
PAC0053	0.11368	0.0540106	0.0254053	0.000124891	0.790498	0.00815107	0.00128208	0.00215241	0.00325406	0.000998675	0.000442972
PAC0054	0.110325	0.0265231	0.0113503	8.36607e-05	0.839111	0.00521231	0.000662818	0.00192305	0.00408383	0.000397336	0.00032828
PAC0055	0.132358	0.181429	0.0913832	0.000527652	0.577956	0.00453213	0.00169573	0.0058602	0.00256268	0.00104386	0.000651875
PAC0056	0.134541	0.0442817	0.0190269	0.000106413	0.784325	0.00719734	0.000847935	0.00231659	0.00623243	0.000581673	0.000543242
PAC0057	0.163007	0.282643	0.133445	0.000810607	0.382157	0.01748	0.00359097	0.0105673	0.00277261	0.00279336	0.00073333
PAC0058	0.10615	0.11525	0.0523241	0.000303119	0.700384	0.00989883	0.00179232	0.00424477	0.00584466	0.00251109	0.00129604
PAC0059	0.110092	0.152744	0.0665688	0.000368957	0.63222	0.0164514	0.00193824	0.00524431	0.00988647	0.00345859	0.00102665
PAC0060	0.130688	0.164074	0.0902212	0.000471217	0.548395	0.0423408	0.00479874	0.00619163	0.00839564	0.00345729	0.000967032
PAC0062	0.0630888	0.063061	0.0292448	0.000190417	0.832122	0.00520101	0.000532372	0.00241189	0.00280012	0.000799032	0.000548493
PAC0063	0.103372	0.116565	0.0527975	0.000317235	0.70457	0.00811531	0.00123996	0.00428188	0.00383817	0.00369826	0.00120412
PAC0064	0.125416	0.144581	0.0664967	0.000379275	0.634825	0.011925	0.0015952	0.00460772	0.00762311	0.00184048	0.00071101
PAC0065	0.138103	0.24571	0.123915	0.000660132	0.437471	0.0322907	0.00591493	0.00965002	0.00303334	0.00239914	0.000852857
PAC0068	0.107071	0.0170473	0.00890096	5.24774e-05	0.854623	0.00689141	0.000394961	0.00183309	0.00255574	0.000398767	0.000230716
PAC0069	0.165144	0.182442	0.089458	0.000476326	0.545778	0.00449174	0.00175796	0.00730698	0.00154356	0.000684043	0.000916803
PAC0070	0.172802	0.249826	0.124715	0.000700213	0.41435	0.0197593	0.00334411	0.00985793	0.00312767	0.00100935	0.000509811
PAC0071	0.147195	0.107238	0.0487084	0.00024591	0.681793	0.00660176	0.0011454	0.00420978	0.00187822	0.000582522	0.000402265
PAC0072	0.171926	0.363866	0.174333	0.000732018	0.271568	0.00216808	0.0019704	0.0109474	0.00129768	0.000596684	0.00059486
PAC0074	0.16108	0.223542	0.0979584	0.000552232	0.499003	0.00488828	0.0017594	0.00801588	0.00172508	0.000990921	0.000485396
PAC0075	0.169834	0.327998	0.148788	0.00101253	0.323646	0.00607488	0.00259497	0.0105498	0.00768785	0.00126891	0.000545115
PAC0076	0.167242	0.262542	0.122598	0.000644017	0.426817	0.00377611	0.00225324	0.0096499	0.00222682	0.00175416	0.000496089
PAC0077	0.122098	0.0783516	0.0321945	0.000182984	0.755616	0.00314821	0.000940172	0.00323099	0.00180199	0.000813012	0.00162342
PAC0078	0.184526	0.17463	0.0815549	0.000507978	0.541253	0.00394707	0.00179249	0.00753389	0.00269312	0.000929766	0.000633088
PAC0083	0.16394	0.170736	0.0794572	0.000538994	0.565514	0.00597933	0.00185285	0.00700227	0.00316109	0.00106617	0.000752382
PAC0084	0.140434	0.0655896	0.0296159	0.000173306	0.754458	0.00412543	0.000648743	0.00304501	0.000964242	0.000441894	0.000503997
PAC0086	0.0897655	0.106943	0.0382342	0.000132837	0.755088	0.00288439	0.000552094	0.00317845	0.00130599	0.0012665	0.00064872
PAC0087	0.193985	0.318683	0.139504	0.000741572	0.324264	0.00523866	0.00217539	0.00977242	0.00429945	0.000920549	0.00041528
PAC0088	0.156692	0.233542	0.103903	0.000578431	0.482091	0.00763184	0.00217648	0.00852477	0.00361978	0.000699007	0.000542592
PAC0091	0.149596	0.156606	0.0728474	0.000474449	0.5965	0.00880168	0.00164363	0.0068939	0.00449427	0.00123255	0.000909206
PAC0092	0.162747	0.230137	0.12113	0.000754449	0.439618	0.030566	0.00245843	0.00842319	0.00277449	0.000680067	0.000711128
PAC0093	0.168053	0.221956	0.100715	0.00057856	0.485676	0.00734409	0.00249587	0.0088439	0.00233148	0.00118799	0.000818328
PAC0094	0.117361	0.10248	0.0772079	0.000314171	0.640708	0.0513484	0.00301861	0.00463306	0.00198777	0.000457151	0.000484401
PAC0099	0.177727	0.259219	0.120002	0.000644481	0.415571	0.00940876	0.00259375	0.0114437	0.00192692	0.000922948	0.000540637
PAC0100	0.173999	0.239205	0.09878	0.000451314	0.467969	0.00447123	0.00188511	0.00976083	0.0020426	0.000919834	0.000515283
PAC0101	0.159682	0.284064	0.153397	0.000838994	0.364459	0.0176372	0.00320233	0.0127437	0.00265119	0.000784724	0.000540873
PAC0102	0.192753	0.306205	0.112299	0.00038581	0.370041	0.00542479	0.00144524	0.00883522	0.00157515	0.000597762	0.000438228
PAC0103	0.204156	0.250375	0.106863	0.000567257	0.416396	0.00639436	0.00208241	0.00925748	0.00265152	0.000703287	0.000553376
PAC0105	0.162348	0.0520225	0.0240408	0.000136269	0.75219	0.00340376	0.000584659	0.00261399	0.0015182	0.000643641	0.000498298
PAC0106	0.173472	0.198294	0.107539	0.000629629	0.479525	0.0240716	0.00236289	0.00834401	0.00404665	0.000863959	0.000850783
PAC0107	0.162147	0.143088	0.0666615	0.000323383	0.607013	0.00985418	0.00146592	0.00642535	0.00190832	0.000657346	0.000456103
PAC0108	0.172828	0.236679	0.117981	0.00075897	0.438842	0.0144826	0.00301036	0.0106922	0.00265307	0.00147799	0.000594379
PAC0110	0.0439069	0.00905248	0.00501453	3.14518e-05	0.934453	0.00438769	0.0002408	0.00111257	0.00144407	0.000224081	0.000132129
PAC0111	0.154713	0.378483	0.181985	0.000601616	0.260814	0.00614716	0.00254996	0.0117184	0.00130875	0.00117391	0.000504992
PAC0113	0.105995	0.117601	0.121594	0.000308717	0.532962	0.109194	0.00410759	0.0053201	0.00158748	0.000727377	0.000601968
PAC0117	0.176438	0.228987	0.103172	0.000646572	0.468489	0.00739273	0.00210267	0.00872289	0.00221734	0.00101552	0.000816362
PAC0120	0.145588	0.134449	0.0627169	0.000372498	0.642351	0.00384411	0.00128394	0.00610762	0.00176114	0.000747009	0.000779561
PAC0121	0.0419289	0.0101111	0.00532602	3.53547e-05	0.935552	0.00344403	0.000223198	0.00126452	0.00175785	0.000229354	0.000127864
PAC0122	0.164434	0.170501	0.0807508	0.000505859	0.566387	0.00400518	0.00156962	0.00736517	0.0026829	0.000890849	0.000907916
PAC0124	0.175445	0.195938	0.0942269	0.000585754	0.512359	0.00427598	0.0027507	0.00876053	0.00355266	0.00129513	0.000811165
PAC0125	0.14736	0.25013	0.172991	0.000851454	0.33907	0.0728261	0.00323841	0.0105723	0.00198371	0.000562735	0.000413426
PAC0126	0.159134	0.312146	0.172188	0.000915996	0.314545	0.0241496	0.00272332	0.0118087	0.00153915	0.000554156	0.000295654
PAC0127	0.183565	0.300226	0.125185	0.000509123	0.36636	0.00620131	0.0018695	0.0118665	0.00184327	0.00146568	0.000907984
PAC0128	0.127315	0.0509496	0.0298983	0.000154545	0.774071	0.0117132	0.000951363	0.00279816	0.000900707	0.000593859	0.000654041
PAC0129	0.159452	0.14185	0.0657454	0.000385779	0.615458	0.00499163	0.00143647	0.00625226	0.00330779	0.000669304	0.000451367
PAC0130	0.171299	0.286444	0.150342	0.000956275	0.354787	0.0165707	0.00334472	0.0120451	0.00300203	0.000698139	0.000511094
PAC0131	0.105187	0.15081	0.0526591	0.000199233	0.680873	0.00238941	0.000820798	0.00352808	0.00193699	0.000970223	0.000626754
PAC0135	0.136509	0.222438	0.13178	0.000656267	0.443554	0.0439173	0.00644773	0.00891236	0.00412636	0.00100479	0.000654582
PAC0137	0.162789	0.233222	0.132454	0.00071909	0.414341	0.0384873	0.00247029	0.00924768	0.004469	0.00107119	0.00072914
PAC0141	0.153344	0.205126	0.113437	0.000664311	0.487609	0.0236969	0.00229665	0.00880118	0.00318095	0.00117618	0.000667486
PAC0148	0.0701229	0.0627086	0.0600089	0.000197445	0.742073	0.0539588	0.00426075	0.00428497	0.00110465	0.000783729	0.000495974
PAC0183	0.162587	0.271871	0.143318	0.000832026	0.39611	0.00888795	0.00267605	0.0115513	0.00118201	0.000465511	0.000518506
PAC0186	0.138444	0.177081	0.0948529	0.000484421	0.560836	0.0158431	0.0018457	0.00719467	0.00200378	0.000774472	0.000639963
PAC0191	0.146857	0.168249	0.0948905	0.00070296	0.55099	0.0234986	0.00315299	0.00759202	0.00283747	0.000593286	0.000636274
PAC0193	0.192542	0.144668	0.0781158	0.00050475	0.553774	0.0163897	0.00206685	0.00700413	0.00350996	0.000815616	0.000609959
PAC0196	0.142146	0.105637	0.0664018	0.000314519	0.644095	0.0292751	0.00236283	0.00503656	0.00305566	0.000888904	0.000785978
PAC0198	0.0518139	0.0479843	0.0457446	0.000152708	0.807745	0.0375284	0.00394608	0.00367647	0.000694011	0.00038177	0.000332813
PAC0200	0.145077	0.174455	0.111678	0.000581987	0.496369	0.0555512	0.00255602	0.00807494	0.00388126	0.00103779	0.000737183
PAC0202	0.136104	0.0780028	0.0426504	0.00017238	0.706669	0.02917	0.00103563	0.00280009	0.00176122	0.000673849	0.000960384
PAC0203	0.14611	0.261097	0.133982	0.000758166	0.424787	0.018275	0.00228889	0.0092985	0.00191139	0.00108405	0.000408405
PAC0204	0.152745	0.240623	0.138196	0.00078878	0.401524	0.0443686	0.00351117	0.00992113	0.0064636	0.00127083	0.000588615
PAC0208	0.160243	0.18205	0.0994291	0.000611692	0.530968	0.0131518	0.00203061	0.00798961	0.00205709	0.000884561	0.000584985
PAC0211	0.161491	0.131353	0.0720475	0.000409293	0.60568	0.0177595	0.00196829	0.00568109	0.00237304	0.000667013	0.000569233
PAC0214	0.156336	0.145755	0.085373	0.000447859	0.5653	0.0301469	0.00245519	0.00791463	0.00485448	0.000783913	0.000633235
PAC0215	0.20146	0.0453244	0.0219853	0.000130057	0.715402	0.00924199	0.0013303	0.00224889	0.0016946	0.000442614	0.000739017
PAC0219	0.121967	0.0329334	0.0174829	0.00011299	0.814332	0.00824719	0.000767038	0.00216441	0.00102995	0.000382835	0.00058018
