# Supplementary material for: Haemolysis Detection in MicroRNA-Seq from Clinical Plasma Samples
Source: Genes (Basel). 2022 Jul 21;13(7):1288. doi: 10.3390/genes13071288 (PMC9317737; doi:10.3390/genes13071288)
Supplement: Supplementary file 1 [file genes-13-01288-s001.zip › SupplementaryTable4.xls]

## Sheet: log2cpmcounts
	NPC0031	NPC0043	NPC0049	NPC0056	NPC0060	NPC0062	NPC0063	NPC0068	NPC0076	NPC0077	PAC0006	PAC0007	PAC0008	PAC0009	PAC0013	PAC0014	PAC0015	PAC0016	PAC0018	PAC0019	PAC0021	PAC0023	PAC0024	PAC0025	PAC0026	PAC0027	PAC0029	PAC0030	PAC0031	PAC0033	PAC0034	PAC0035	PAC0036	PAC0037	PAC0038	PAC0039	PAC0040	PAC0042	PAC0043	PAC0044	PAC0045	PAC0046	PAC0047	PAC0048	PAC0049	PAC0051	PAC0052	PAC0053	PAC0054
hsa-let-7a-5p	15.781	15.5412	14.569	15.6688	16.4242	16.3038	17.5296	16.3732	17.2395	17.1265	15.9758	15.1486	16.1292	16.9343	16.5859	16.2646	16.3342	16.5759	16.3417	17.1931	15.9526	16.1018	16.792	16.5577	16.2827	15.5437	16.4079	15.6237	16.15	15.8387	16.5977	15.743	16.1984	16.2326	15.8801	16.642	16.3451	17.0462	16.7783	15.8569	16.4061	15.1322	15.7552	16.4531	16.3712	16.9056	16.466	16.1865	15.8059
hsa-let-7b-5p	15.493	14.9481	14.0891	15.4846	16.0153	14.9029	16.3346	15.788	15.4754	16.3278	14.649	14.1389	14.5412	15.0635	14.7732	14.8367	14.5477	14.6764	14.9751	16.199	15.2034	15.2141	15.1201	14.8937	14.6162	14.3159	15.2362	14.5158	14.7202	15.2338	15.0529	14.3904	14.516	14.8137	14.4551	15.0527	15.0712	15.6922	15.386	14.3558	14.5986	14.8285	14.4704	14.7833	14.777	15.587	14.8091	15.1442	15.5008
hsa-let-7c-5p	9.58534	9.24465	12.4887	9.53363	10.3195	9.43836	11.0398	9.8175	10.3369	10.449	9.42272	10.4729	9.04416	10.2724	10.149	9.48186	9.74847	10.1921	10.4772	10.7871	10.5652	9.97306	10.832	10.3833	9.85258	9.03583	10.0193	8.58957	10.801	9.46807	9.63133	10.0364	9.35666	10.1536	9.21817	9.94515	10.0081	11.0249	10.5775	8.71698	9.45981	8.78086	10.1102	9.36633	9.94041	9.11347	9.79728	9.223	8.72776
hsa-let-7d-3p	8.68038	7.8506	9.24128	8.1911	8.30429	8.1172	8.86354	7.96901	8.80521	8.49103	8.16007	7.32674	7.24566	6.94531	7.2017	7.5692	6.92179	6.57528	8.70094	8.35437	8.02296	8.32671	7.0384	7.23718	7.40414	7.56376	8.34897	7.2535	7.96005	8.14651	6.80905	6.55077	6.58402	7.42788	6.99854	7.10645	7.3697	6.9735	6.91638	7.18572	6.9171	7.93566	6.49065	6.74717	5.73438	7.40605	6.91458	7.27686	8.53712
hsa-let-7d-5p	10.0366	10.2077	8.6643	10.4474	11.5224	11.7619	12.3309	10.8993	12.376	11.8329	11.3218	10.4066	11.3154	11.1788	11.2285	10.65	10.9865	10.9848	10.8784	11.5016	10.5907	10.8128	11.5082	11.317	10.9229	10.3198	11.256	10.5786	11.2604	10.7354	10.6529	10.6781	10.5645	10.8517	10.5469	11.4545	10.9531	11.4261	11.211	10.6342	11.0258	10.7599	10.6696	11.0007	11.3149	11.2999	11.2975	10.9159	11.2543
hsa-let-7e-5p	8.05786	8.53714	8.23746	8.52787	10.6292	11.3592	11.825	9.10048	11.2743	10.5372	8.5753	8.1775	7.88967	9.38522	9.84764	8.5093	9.19212	9.72974	8.63157	10.4757	7.57366	7.82629	10.5509	9.90051	9.30883	7.67638	7.9416	7.4862	10.592	6.45177	9.08806	9.19431	8.84906	9.7399	8.44379	8.58914	8.14046	10.5239	9.90785	6.58208	6.80923	7.26886	7.14507	7.16628	7.80046	6.78725	7.45352	6.98626	5.68026
hsa-let-7f-5p	13.9241	13.8109	13.1389	14.0064	15.4617	16.6607	16.5916	14.6371	17.041	15.8751	14.9345	13.2371	13.9883	14.5194	14.4796	14.5067	14.2186	14.3032	15.1457	15.6298	13.6844	14.6555	14.252	14.6856	14.4716	13.3067	14.9528	13.4246	14.5078	14.181	13.5055	13.9813	14.1504	14.1997	14.0014	14.9579	14.3014	15.9887	15.4576	13.8994	14.0478	13.415	13.6409	13.8098	13.6048	14.221	13.7821	14.1338	13.6605
hsa-let-7g-5p	11.4613	11.5665	9.54593	11.3566	12.0288	12.8894	12.5904	11.6437	12.9814	12.1996	11.4389	10.5302	11.0456	11.3923	11.2939	11.4403	11.0229	11.115	11.6762	12.1115	11.1138	11.5539	11.3483	11.3073	10.9753	11.0534	11.7873	10.7661	11.2522	11.7851	10.5164	10.4793	10.2931	10.4047	10.6583	11.365	10.4119	11.4226	11.1114	10.6718	10.8209	11.058	10.7224	10.7289	10.109	11.1581	10.7239	11.05	11.5151
hsa-let-7i-5p	13.3595	13.6288	12.5585	13.5678	14.871	15.6857	16.0674	13.9784	15.7209	15.1036	14.1072	12.6112	13.3439	13.3467	13.2571	13.2575	13.1434	13.091	13.5141	14.9021	12.4709	13.3401	13.2841	13.7505	13.2589	12.9197	13.3345	13.185	13.7805	13.3604	12.8562	13.2951	13.2695	13.1484	13.1587	13.9396	13.4195	14.4899	14.076	13.2846	13.1629	13.2708	12.8398	13.2461	12.9557	13.6511	12.9053	13.4985	13.8597
hsa-miR-1-3p	4.07187	4.52159	5.91795	4.44261	6.34228	9.83384	7.47275	4.97304	9.24037	7.38538	5.09871	4.92079	1.79789	-0.800082	4.42106	4.05232	4.25249	4.23281	6.38287	5.27915	4.75559	3.96632	4.55784	1.95515	4.07761	2.40185	5.75989	1.70569	4.51293	4.41004	1.22716	4.25215	2.62486	5.64366	3.51004	4.37023	4.41441	8.03418	7.13923	3.20371	2.67324	6.75396	3.56701	2.86401	2.90491	1.42427	3.15814	5.80664	1.42349
hsa-miR-100-5p	2.96225	-0.800082	7.10593	2.40024	2.9722	1.60444	2.13754	2.85106	2.48138	1.65184	4.07646	4.54446	5.00096	3.21318	4.22055	4.94914	3.85187	4.16113	8.70299	-0.800082	8.9788	5.49844	4.42994	3.99905	4.07761	2.70346	5.71422	5.69971	6.77416	3.53573	3.63653	4.89901	4.58589	5.32587	5.07685	3.87272	5.58503	7.03734	6.40331	5.19258	4.47114	4.34147	4.95123	4.13446	4.41417	3.41455	3.50626	4.08809	4.297
hsa-miR-101-3p	11.5845	11.5501	9.28366	10.3857	10.6719	11.097	9.87446	11.215	10.5692	10.7977	12.4596	12.4085	12.7773	12.4009	12.0505	12.7499	12.4942	12.2167	11.5734	10.986	11.1011	11.9404	12.121	12.3476	12.2339	12.5092	11.9335	12.4498	12.3274	11.9027	12.3278	12.5958	12.2749	12.5447	12.0646	12.277	12.025	12.1868	12.4046	12.1296	12.4777	13.0439	12.2989	12.2885	12.4801	12.3205	12.3305	12.0162	13.0645
hsa-miR-103a-3p	12.5713	12.9468	11.9693	13.0144	13.6133	14.6365	15.4218	12.9673	14.8042	13.9038	13.6152	12.3583	13.0152	12.0075	12.0887	12.3894	12.2905	12.1023	13.1224	13.4614	11.9638	12.6823	11.6989	12.629	12.4507	12.2063	12.7914	12.6907	12.892	12.493	11.7323	12.614	12.4707	12.6779	12.1677	12.673	12.3918	13.6728	13.276	12.7294	12.392	12.771	12.3256	12.1099	11.7765	12.4384	12.1602	12.5592	13.3193
hsa-miR-106b-3p	8.24971	9.3224	7.06653	9.01594	8.79152	9.35045	9.3369	8.39411	8.69995	8.73611	9.48892	8.51078	8.87162	8.15508	8.07051	8.5473	8.12355	8.22205	8.6865	8.3164	8.11848	8.82275	7.75738	8.44963	8.46632	9.07361	8.8451	9.3258	8.74034	9.7831	8.63054	9.05505	8.56946	8.81901	8.22304	8.16538	8.64868	9.72921	9.29205	9.59382	8.6945	9.68989	8.66885	8.64155	8.33986	9.90567	8.09131	9.27285	11.1181
hsa-miR-106b-5p	4.65761	4.60693	2.05565	4.24798	4.5206	5.40953	3.37412	5.09818	4.86881	4.46106	4.83743	4.6929	5.24134	3.85735	4.79062	4.74885	4.3282	4.0061	5.07576	4.32239	4.78412	5.37302	5.02435	4.38849	4.44475	4.62885	5.10209	4.51819	4.35226	5.79934	4.57255	4.65628	4.60181	4.06589	4.21762	4.62657	3.24292	5.23014	4.43239	4.44362	4.82303	5.21009	4.09225	4.40187	4.00009	4.96382	4.57843	4.80835	5.7533
hsa-miR-107	8.76461	9.05457	6.04919	8.43777	8.47732	9.28677	8.51516	8.48859	8.77576	8.76495	8.90233	8.63758	9.23578	8.3827	8.22927	8.63086	8.54447	8.13118	9.06056	8.60218	9.00024	8.79682	7.8664	8.21585	8.60271	8.56625	9.11598	8.93131	8.27502	8.46979	8.16002	8.41663	8.0776	8.43674	8.38898	8.56828	8.22293	8.59706	8.75998	8.38013	8.77848	8.9223	8.66885	8.38409	7.80732	8.68686	8.77376	8.50766	9.10559
hsa-miR-10a-5p	5.88089	5.63116	5.76339	6.49124	6.72456	8.00334	6.49097	6.619	7.26811	7.06566	7.67506	8.07298	7.08015	6.95546	7.91719	7.50704	7.08892	7.12944	9.53014	5.81869	8.29739	8.11638	6.82616	6.41545	7.2112	6.51258	8.77593	6.50155	7.98424	6.34231	5.42546	8.21828	6.45854	7.38199	6.96978	7.17329	7.74546	10.7794	10.1395	6.97543	6.75857	8.3338	7.21834	5.31891	7.29922	5.41211	7.28347	6.45093	6.47214
hsa-miR-10b-5p	5.70904	5.61064	4.21857	6.67958	6.0328	5.01284	4.32261	6.43351	5.93638	5.62987	8.5884	9.67387	8.236	8.12392	8.64946	8.15416	7.8136	8.0835	10.0953	4.97931	8.4807	8.66733	7.84775	7.70894	8.37713	7.75097	9.63416	7.30191	8.63731	6.64464	5.92228	9.53555	7.59567	7.89895	7.54976	7.59317	8.24847	11.4286	10.856	7.71542	8.35273	8.88972	8.5768	6.84579	8.77951	5.91802	8.58138	7.25302	6.99057
hsa-miR-1180-3p	6.52381	5.67133	3.50122	7.48347	6.46613	4.01331	4.53749	6.80185	3.49157	5.66466	8.11027	7.52795	7.11329	7.00516	6.99717	7.03966	6.60157	7.17565	7.60981	5.98006	7.43659	7.82629	7.233	7.23718	6.86264	7.58392	7.95394	7.53797	7.51444	8.03865	7.52405	7.83612	7.36103	7.08058	6.61913	6.91542	7.57203	7.06823	7.28633	7.90439	7.60269	7.33196	7.85648	7.31546	6.54124	7.79128	7.56377	8.02957	8.33733
hsa-miR-122-5p	13.2384	13.6058	19.331	12.8003	14.1519	10.1535	12.8405	12.2437	14.3007	14.0451	13.5547	12.3475	11.4534	12.1496	12.4251	13.1207	12.7593	13.1624	14.3286	12.5204	17.9247	14.9499	11.6907	13.4049	11.6178	11.6163	12.3582	14.2148	13.3136	9.7346	8.39016	11.9975	10.4189	13.519	11.8949	10.8183	14.6459	12.4775	11.496	10.0353	10.9742	12.7829	11.2017	9.11386	13.3282	9.97318	13.0322	11.6306	9.10472
hsa-miR-125a-5p	10.3173	9.69307	11.4519	10.0871	10.8037	11.6555	11.4629	10.3003	11.0755	11.3141	10.534	11.4257	9.26274	8.78104	9.50953	9.2179	8.48368	8.95526	12.6509	10.8064	12.3517	10.2122	8.62647	8.52703	9.56638	9.28113	11.1027	8.61266	11.1683	8.25653	7.22386	10.7097	8.73914	9.53325	8.96168	9.50566	9.76534	10.5696	9.99362	9.06825	9.53949	10.4855	10.3063	8.2528	8.93656	6.77522	9.17738	8.3473	8.24009
hsa-miR-125b-5p	9.99643	8.97655	13.5306	9.12328	8.72058	8.31755	8.37589	8.7901	8.71648	8.63338	9.38766	11.0779	9.28919	7.75124	8.56726	8.7602	8.21115	7.99865	12.2471	8.09398	12.2366	10.2122	7.02739	8.37504	8.34493	8.91799	10.2165	9.37042	10.1004	8.65458	7.15399	9.7964	8.40119	8.41411	8.34645	7.86298	9.69279	9.27256	8.89603	8.80652	9.20859	9.34786	10.1327	8.26753	8.16105	7.29078	8.99358	8.06011	8.62974
hsa-miR-126-3p	13.0805	13.2197	13.6466	12.64	14.0617	16.1738	14.9375	13.1759	15.6969	14.6235	13.5265	12.7669	12.1706	11.9544	12.5248	12.7927	12.5915	12.1624	13.522	14.339	11.8543	12.6819	12.7339	12.6549	12.6643	11.5213	12.6947	12.1295	13.8266	11.3884	11.4868	12.7563	12.132	13.2107	12.8096	13.2262	12.6231	15.1996	14.5638	11.9429	11.9758	12.6171	12.2577	11.4935	12.2659	12.1771	11.9272	12.2152	12.9666
hsa-miR-126-5p	10.0383	10.2456	10.4002	9.36031	10.8716	12.9239	11.8464	10.0425	12.2445	11.0669	10.8766	11.2752	10.5919	10.4005	10.636	10.8144	10.6258	9.90591	10.9401	10.9457	9.67789	10.3494	9.72756	10.0873	10.912	9.74257	10.1959	10.0314	11.4394	9.42302	9.18758	10.6863	9.92765	11.1853	10.2025	10.4282	10.1084	12.541	11.8904	9.55055	9.9212	10.9643	10.4461	9.1754	9.50731	9.57555	9.57833	9.68785	10.8075
hsa-miR-127-3p	4.99353	5.50344	9.3926	6.57668	8.56091	10.8712	8.03738	7.19649	9.93508	9.65468	6.03915	3.85638	1.01843	-0.800082	4.04946	4.44222	5.06342	2.59517	1.82139	8.24888	2.70256	1.70619	2.91988	3.46396	5.62948	1.60025	2.26178	3.2444	6.31062	1.52997	2.12439	4.56536	4.39817	3.81272	4.47321	5.33217	5.37438	6.14371	5.97235	1.27829	1.79762	2.45915	2.53087	-0.800082	3.61792	1.9546	2.13833	1.9234	0.751721
hsa-miR-128-3p	8.80398	9.33027	9.31472	8.41971	8.86952	10.5661	9.85027	8.58263	9.97778	9.31102	8.64361	7.80988	7.90576	6.78384	7.55619	8.14252	7.49012	6.64263	8.6865	8.86711	8.46316	8.24979	7.19415	7.47896	8.07951	8.27151	8.02814	8.0542	8.42143	8.67057	6.44534	6.83974	7.02569	7.6377	7.27199	7.74962	7.88948	9.00093	8.8256	8.28153	7.48816	8.93397	7.82647	7.11602	7.15589	7.75927	7.04577	8.08373	8.801
hsa-miR-1294	4.88022	4.52159	1.76108	5.24104	5.06964	4.13981	4.78178	4.63032	4.11661	5.44213	6.17697	5.33651	5.18489	6.05942	6.01143	5.77917	5.91025	5.98777	5.24295	5.23331	4.86648	5.0838	6.25746	6.53161	5.88972	5.24996	4.87188	5.19062	5.51379	5.93067	5.32003	5.94037	4.98825	6.42516	5.39386	4.91798	5.75304	5.33548	5.32504	5.30944	5.23486	5.63866	4.73329	4.86724	5.13551	5.69098	4.49182	5.44643	5.93956
hsa-miR-1301-3p	5.83602	5.23515	8.00858	5.36973	7.4337	7.54339	8.52358	6.37699	8.10119	7.88588	6.05115	3.57953	2.55976	3.21318	3.92297	4.47969	4.21309	3.92186	6.05059	7.44501	4.8121	4.77931	4.67531	4.72518	5.12206	2.50955	4.80809	3.11052	5.92429	3.05854	2.55447	3.50527	3.2677	4.68555	4.27249	5.09815	5.2223	4.94956	4.73528	2.56614	2.34732	5.04774	3.06724	1.88901	2.90491	2.28835	3.54978	3.55527	2.4769
hsa-miR-1306-5p	7.55666	7.01504	7.59747	7.1508	7.66206	5.7395	8.11905	7.105	6.99757	7.00757	5.99427	6.18292	5.25053	5.10864	5.60067	5.76406	5.75429	6.04862	7.10762	7.88008	6.02951	6.34401	5.89529	5.53198	6.47002	5.04148	6.32843	4.20001	7.26647	5.45002	4.18917	6.62017	4.95146	6.93986	5.43051	5.9751	5.47396	4.85824	5.26323	4.58634	4.68517	6.81833	6.23224	4.57422	3.90083	2.31518	5.01096	4.5616	3.00142
hsa-miR-1307-3p	8.29463	7.89793	10.0469	8.5567	9.43594	9.83329	11.0265	8.49809	9.93492	9.58119	9.59384	7.79353	7.10318	7.55164	7.69329	8.12193	8.33332	7.64506	9.95268	9.32059	9.02883	8.90273	8.34993	8.26057	8.37713	7.59007	8.75634	7.48755	9.633	7.68124	6.53052	8.5471	7.92151	8.86699	7.74428	8.59102	8.86039	9.46863	9.08208	7.55741	6.99211	8.97125	7.50339	6.18095	7.54091	6.87441	7.40101	7.6015	8.21822
hsa-miR-130a-3p	6.75834	6.50543	6.28763	5.85333	7.12227	8.87666	7.77043	6.5403	8.51776	7.58017	5.96497	5.48646	6.23498	4.82848	4.89539	5.92212	5.48333	4.48848	6.22056	7.3135	5.45087	5.17251	5.6302	5.20594	5.90943	5.47921	6.14265	5.11572	6.37477	5.2006	5.32912	3.85153	4.52042	5.29318	5.71432	6.16898	5.05229	6.00157	5.16523	4.99272	5.0646	5.96865	5.01067	5.30266	4.97396	5.10891	4.75616	5.01143	5.98828
hsa-miR-134-5p	5.75798	5.85698	8.20154	6.86082	9.0825	9.98033	8.43258	7.38434	9.47859	9.58403	7.1341	4.795	3.89204	4.23599	4.92869	5.498	5.0854	4.23281	5.82813	8.64658	5.53722	6.11695	5.26825	3.60118	6.30126	2.09112	5.70257	4.22614	7.61967	3.46637	2.20557	5.07411	5.77913	4.2812	5.27796	6.93333	7.28449	8.25164	7.75348	2.229	3.05544	4.47525	4.8022	2.20099	4.55142	2.91547	3.74965	3.65565	2.22633
hsa-miR-139-3p	6.17319	6.31568	8.52791	6.11234	7.90703	6.71827	9.41271	6.89104	7.73293	7.81022	6.90641	7.17721	4.85183	5.83597	5.02422	5.77917	5.54809	5.02115	7.87287	7.63769	6.64176	6.20371	5.44408	5.83996	6.07565	4.82923	6.57831	4.25181	6.58824	4.1024	3.87855	6.5974	5.03588	6.28258	5.26449	6.53235	6.57638	7.83302	7.18995	5.11764	5.02228	6.31048	6.38979	4.2061	5.61418	3.08098	5.14471	4.98852	3.41557
hsa-miR-140-3p	9.93037	10.6803	10.8763	10.2873	10.5114	11.1339	11.4859	9.81675	11.2769	10.4417	10.4962	9.38011	10.079	9.01737	9.46624	9.64433	9.56112	9.86842	10.1978	10.2999	9.99257	9.58783	9.61626	9.55259	10.0542	9.74877	9.89817	10.1935	10.2245	10.0256	9.49567	10.0501	9.33421	9.72313	9.32909	9.51956	9.99726	11.4931	11.0826	10.1318	9.69407	10.7616	9.67244	9.85558	10.2581	10.578	9.41656	9.89558	11.2584
hsa-miR-140-5p	5.72554	5.92502	5.55536	5.94799	6.30193	7.51031	6.4461	5.88069	7.06601	6.31157	5.57942	5.65886	4.88763	5.31188	5.44826	5.461	5.04109	5.17465	6.77477	6.21047	6.23982	6.2246	5.19144	5.7834	4.73716	5.27307	6.0629	5.13654	6.16099	6.09191	4.75891	4.93577	4.45183	4.63427	4.74948	5.68211	5.17574	6.90669	6.50028	5.43135	4.99336	6.60135	5.2266	4.86724	4.97396	6.00918	4.46933	5.64997	6.21851
hsa-miR-141-3p	3.35046	4.8005	2.37324	3.71368	4.5206	4.4075	4.14681	4.06199	5.72093	3.4982	3.16949	5.29064	3.25166	2.53458	6.24085	4.5866	4.25249	2.3593	8.453	4.27793	8.70432	5.2149	3.95981	4.35006	4.69236	3.77419	6.64677	3.05328	7.42131	2.17659	2.3554	4.65628	3.41908	3.25694	2.96099	3.87272	5.15188	4.94956	5.16523	2.83923	2.87696	4.1142	4.05509	3.44054	3.34334	2.64632	4.2494	3.63613	3.24034
hsa-miR-142-3p	9.85177	10.1705	9.98482	10.2315	12.069	14.3794	12.3775	10.9818	13.793	12.4207	11.7397	8.65579	8.16847	9.01979	9.78878	10.5373	10.4537	10.0356	12.6926	12.6089	10.7042	11.1974	10.8916	10.6887	11.0111	8.25419	11.4007	8.85225	11.7976	10.1051	7.90594	9.6739	8.98572	10.4901	9.98261	11.5001	10.9314	13.8562	13.179	9.0296	8.3413	10.7005	8.68262	7.36716	9.09089	8.29658	8.87988	9.42139	8.89579
hsa-miR-142-5p	10.9339	11.6788	9.53502	10.098	10.5705	12.5897	10.2272	10.417	11.3448	10.6212	10.7628	10.5535	10.9746	10.5078	10.744	10.9524	10.5173	10.2941	10.6974	10.819	10.1134	10.7334	10.6865	10.5605	10.714	10.6248	10.5813	10.851	11.053	10.8572	10.1214	10.3935	10.2186	10.6193	10.516	10.5513	10.0959	11.9252	11.4028	10.4278	10.4204	11.4727	10.4412	10.6011	10.1345	11.14	10.1526	10.6045	12.0614
hsa-miR-143-3p	7.82892	7.77885	8.76873	7.83761	8.82037	10.3992	8.37722	7.4909	10.8727	9.32434	9.19242	11.1876	7.66048	9.53315	9.49709	9.30919	9.03859	9.25765	11.7857	8.78011	9.63448	10.2998	9.49166	8.77199	9.42293	9.3251	11.0517	8.16726	10.3759	8.29204	6.6836	9.85035	8.29874	9.18467	8.48503	8.88287	10.2173	10.5597	9.95748	8.3604	9.11688	10.103	10.0845	8.75935	9.40461	8.12756	9.1843	8.50564	8.5341
hsa-miR-144-3p	8.65477	8.25925	2.99932	7.70022	7.44301	7.69582	4.50868	7.42473	6.94243	6.63031	7.55518	7.86178	7.70966	7.64238	7.8449	8.03965	7.19384	6.8506	8.03143	8.09077	7.15462	8.28504	7.42135	8.73891	7.58046	7.48348	8.01172	7.38109	8.35672	8.23454	6.96873	7.97506	7.45163	7.70136	7.39145	8.23683	6.987	8.00786	7.4957	7.45459	7.9555	8.76462	8.47496	7.51553	7.12324	7.83075	7.37403	8.00789	8.51322
hsa-miR-144-5p	7.02143	7.69364	1.8661	6.93666	6.53738	7.78287	4.6821	6.29221	6.74416	5.94138	7.99488	7.29224	7.82188	7.51093	7.42815	7.37407	6.63176	6.62941	7.08892	7.0011	6.26028	7.1277	6.54671	7.58618	7.25807	6.71177	7.58987	7.11002	7.66313	7.88683	6.59597	7.79669	7.24675	7.47235	6.46865	7.47586	5.79985	8.14942	7.46857	7.47641	7.75259	7.87037	7.47201	6.96416	6.31896	7.80495	6.59436	7.50658	8.72285
hsa-miR-145-5p	5.07304	3.55722	6.69111	5.42343	5.27119	5.69309	4.7161	4.65769	7.24032	6.44011	3.94542	4.03393	-0.800082	-0.800082	2.24609	2.00232	2.95666	-0.800082	7.12608	5.38776	5.5033	5.33508	-0.800082	2.31575	2.21779	3.48853	5.97849	2.72711	3.06941	3.08192	0.876781	2.37703	1.28626	3.11454	2.49131	2.72384	3.33055	3.97613	3.72078	3.23556	3.11034	4.86478	3.27544	2.86401	1.69336	1.7337	2.13833	3.23017	2.44786
hsa-miR-146a-5p	10.9357	11.0134	12.4221	11.1212	13.2003	15.0783	14.4343	11.5677	14.4192	13.035	11.5348	9.0561	8.61102	8.60205	9.54082	10.0897	10.0884	9.42384	11.1658	12.7304	10.4475	10.4603	10.0722	10.2376	10.5549	8.21794	10.4517	9.07977	11.4278	8.49831	7.71811	9.24279	8.75612	10.3747	9.74502	10.3448	10.3705	12.8087	12.1777	8.73032	8.20132	10.9953	8.61081	7.72818	9.31347	9.10557	9.31853	9.04242	9.53385
hsa-miR-146b-5p	7.09945	7.04593	9.0301	6.87052	8.65602	10.71	9.86242	7.49849	9.78963	9.16376	7.75183	6.15759	5.76224	5.67333	6.28008	7.01435	6.66864	6.78057	7.78266	8.26606	6.82456	7.27021	6.7612	6.40611	6.88272	5.91103	6.98639	7.0727	7.87018	5.79934	5.41696	6.75999	6.24208	7.38199	6.57615	6.89118	7.71729	10.2496	9.68286	6.71795	5.64128	7.58232	6.21549	5.76082	6.83138	7.05342	5.21398	6.41415	7.38176
hsa-miR-148a-3p	9.23545	9.79433	11.983	9.45603	10.1789	11.5455	9.75307	9.63761	10.9878	10.011	10.6585	10.4286	10.5217	10.519	10.6989	11.3401	10.7162	11.1565	10.9479	9.90146	12.1914	10.9315	11.626	10.8575	10.6274	10.4147	10.575	10.4847	11.851	10.5327	10.5371	10.6842	10.661	11.1256	10.2953	10.9022	11.4207	11.8183	11.4994	10.3825	10.568	11.3326	10.9204	10.8351	11.8032	11.1116	11.116	10.804	11.5095
hsa-miR-148b-3p	7.74645	8.00399	8.35658	7.61911	8.97594	10.7323	9.71154	8.15337	10.5052	9.1276	9.25256	8.50577	8.53497	8.21544	8.62427	8.99505	8.85719	8.49048	8.96467	9.23012	7.95243	8.4405	9.0059	8.69742	9.21098	8.58715	8.06499	8.30772	9.89877	8.18817	7.86903	8.92166	8.28526	9.03703	8.4348	8.99087	8.39794	10.0932	9.66355	8.0626	8.09304	9.28774	8.41938	8.32296	8.39105	8.14823	8.0369	8.45012	8.96341
hsa-miR-150-5p	12.8805	10.9602	10.4628	10.6851	11.0398	8.87233	9.36396	11.2313	9.94818	10.6584	9.45545	9.46775	8.20322	7.96222	8.81443	9.98042	9.57381	8.87911	10.5979	10.3797	10.6403	10.8201	9.01985	8.5484	8.72452	9.49851	11.0021	10.6083	9.00136	7.8267	7.59545	9.24279	8.67289	9.43928	9.78449	9.05089	9.98296	11.2924	11.0515	10.0474	8.28722	9.98031	9.36697	8.38022	8.46676	7.88101	8.71403	8.19383	8.97299
hsa-miR-151a-3p	9.51828	9.5868	11.6362	9.50356	10.5968	11.969	12.3775	9.84455	12.0013	11.371	10.7633	9.27361	9.29365	9.20131	8.91131	9.79592	9.9722	9.48933	10.6295	10.7408	9.53096	9.81238	9.95949	9.46877	10.0092	9.20758	9.70738	9.15778	10.8745	9.39705	9.2379	9.88836	9.31744	10.1683	9.36346	10.0839	10.5259	12.4775	11.9018	9.5246	9.26033	10.1437	8.83564	8.92509	9.87897	10.1664	8.8905	9.80423	9.72603
hsa-miR-151a-5p	5.37443	5.52553	6.27099	4.68176	5.94382	7.2857	7.55489	5.30274	8.3598	6.96285	4.39796	3.33029	3.48773	3.34254	4.16574	4.47969	3.6891	2.97551	5.66938	6.56527	4.15708	4.69196	4.28959	4.63216	4.59835	3.59017	4.74135	3.45793	5.19639	3.99568	3.07012	4.25215	3.58839	4.2812	3.555	5.01088	4.41441	5.84388	5.44126	3.64435	3.75197	3.8443	3.33866	3.49876	3.34334	4.30326	3.74965	4.42036	2.96088
hsa-miR-152-3p	5.3952	5.41155	7.49783	5.59706	7.34215	9.48791	8.40679	6.02429	8.40082	7.69189	6.4819	5.60365	4.95669	4.23599	5.19815	5.23862	4.62694	5.06109	6.25451	6.93104	5.57036	5.12884	5.23035	5.40652	5.92887	4.68735	5.30058	4.63982	5.99403	4.1694	3.92723	5.31641	4.41628	5.61749	4.42558	6.02049	5.81512	7.50449	7.05052	3.82271	4.00472	6.05667	5.24322	4.51903	4.73553	3.78465	4.77462	3.90443	5.06721
hsa-miR-155-5p	7.43153	7.23205	7.87419	7.9448	9.18867	9.58787	9.89779	7.90193	9.84876	9.55767	8.69742	8.15847	6.89609	6.80644	8.19205	8.31309	8.25788	8.64299	8.58118	9.00138	8.14348	8.08243	8.40624	7.92696	8.30828	6.82815	8.54921	7.54577	9.42654	6.88286	6.7762	8.44241	7.17942	8.2364	7.92211	8.44884	8.51946	11.795	11.2027	7.65487	6.9438	8.1855	8.20074	6.43315	8.29414	7.45438	7.67605	7.53057	7.67985
hsa-miR-15a-5p	7.91414	8.60093	4.93762	7.76925	7.62574	9.07122	7.28308	7.69952	8.15234	7.7995	7.55938	7.60024	8.03911	7.31991	7.39875	7.83078	7.43553	6.90647	7.77098	7.96318	7.45001	7.97861	6.57722	7.28889	8.0968	7.72885	8.0328	7.7832	7.06084	8.02891	6.75613	7.04717	6.93438	7.26043	7.44019	7.29835	6.31149	7.40313	7.29408	6.96597	7.40277	7.7435	7.55088	7.21918	6.47377	7.12626	7.05712	7.30186	7.56536
hsa-miR-15b-3p	5.02052	6.67311	3.99368	4.92458	4.89075	6.45874	4.53749	5.05766	5.28213	4.94422	5.03568	4.50483	4.63019	3.67285	4.10877	4.62054	3.90228	4.0061	4.66888	4.8333	4.43412	4.1953	4.28959	4.49799	4.00619	5.08566	4.76394	5.14341	4.58702	5.50726	3.63653	3.85153	4.22403	4.58111	4.24531	4.1833	4.60219	5.86749	5.62451	4.58634	4.21972	6.19886	4.73329	3.71064	2.90491	5.64412	4.22275	4.74595	6.5007
hsa-miR-15b-5p	8.98273	9.2694	7.2056	8.96252	8.64195	10.6849	8.48282	8.68761	9.80024	8.80837	7.95179	7.55245	8.03646	7.98716	7.27474	7.63295	7.60112	7.26384	8.54733	8.86711	8.42743	8.70127	7.46279	7.40122	7.98979	8.14778	8.78147	8.05511	7.30539	8.61957	7.32497	7.27226	7.21865	7.44285	7.97476	7.79277	7.47441	8.62157	8.65557	7.6869	8.01606	8.28452	7.86187	7.60439	7.04984	8.09405	7.74789	7.83135	8.32839
hsa-miR-16-2-3p	4.30926	5.3134	1.45928	3.91458	3.33416	4.76618	3.09288	3.74222	4.01336	4.14111	4.72205	4.42215	4.92258	4.68947	4.79062	4.40375	4.17258	2.97551	4.99771	4.40742	4.36025	4.63065	3.95981	3.78527	5.15546	4.10127	4.59782	4.88095	4.85032	5.21124	3.74913	4.93577	4.52042	4.40874	4.7687	4.56663	3.82882	4.21572	4.18814	4.44362	4.51249	5.356	4.41913	4.05908	2.68388	5.34207	4.13974	4.22508	6.07868
hsa-miR-16-5p	18.5243	19.0811	15.3487	18.345	18.1406	17.6327	17.0116	18.5085	17.3121	18.1844	18.4217	18.8684	18.807	18.7969	18.9666	18.7921	18.9556	18.9989	18.1666	18.3657	17.9843	18.4661	19.1421	19.0142	18.8814	18.6494	18.4505	18.6377	18.7308	18.5094	18.9633	18.9114	18.8314	18.6535	18.992	18.9107	18.5516	18.0407	18.358	18.4819	18.7588	18.3535	18.7097	19.0744	19.2218	18.8097	18.9683	18.7121	18.3769
hsa-miR-17-5p	7.77842	7.8766	7.25115	8.08679	8.34457	9.18756	8.79113	8.01471	9.58798	8.53223	7.38545	6.97454	7.5325	7.16237	7.73624	7.57786	7.04471	7.06216	8.13227	8.30259	7.40938	7.92854	8.02974	7.79729	7.63474	7.3504	7.80394	7.1802	8.52871	8.59083	7.02013	6.57427	7.08916	7.1643	7.00666	7.51603	6.66333	7.61323	7.46857	7.34021	7.17385	8.18061	7.33144	7.65647	7.21391	7.87595	6.87663	7.74854	8.5517
hsa-miR-181a-2-3p	4.17156	4.33409	6.59125	4.1237	5.18507	6.20954	5.81057	4.32358	6.26329	5.47189	5.6122	4.37896	3.9383	3.21318	2.61679	4.51622	3.6891	4.3663	5.82813	4.36553	5.28109	4.72167	3.76152	4.09513	5.05286	4.55535	4.99157	5.08749	5.65826	4.60012	4.26688	5.49945	4.93899	4.82927	4.18938	4.65563	5.54895	7.27657	6.75732	5.27153	4.06155	5.48851	4.01694	3.75909	4.26249	6.11796	4.5993	4.54075	6.41513
hsa-miR-181a-5p	7.99462	7.65408	7.15985	7.73515	8.50868	9.54237	8.72014	7.9799	9.30166	8.38485	11.1028	9.68277	10.0014	10.1791	10.2838	10.635	10.2965	10.2698	10.7774	8.37034	9.41715	9.62368	10.3336	10.2144	9.43996	9.60782	9.64333	9.94184	9.80001	9.27337	9.87648	10.2997	10.9902	10.728	10.2626	11.1318	10.6126	11.9318	11.4998	10.0777	10.3551	10.103	10.3758	9.45538	10.5808	10.9182	10.1092	10.2104	10.9493
hsa-miR-181b-5p	6.22052	5.36331	5.42393	6.31063	6.27091	7.02112	6.81106	5.83347	6.9602	6.31705	7.85812	7.26878	6.77704	7.31991	7.14616	7.75258	7.11587	7.05229	8.10461	6.08703	6.78981	7.11096	7.8225	7.02183	6.62109	6.66595	7.11057	6.8408	7.41624	6.24471	6.80254	7.30776	7.42728	7.18226	7.17811	7.94767	7.51706	9.27918	8.82293	7.1569	7.26438	7.61168	7.31189	6.00131	7.56137	7.69623	7.19372	7.14319	7.42432
hsa-miR-182-5p	10.5348	10.3729	7.48346	10.6169	10.1775	9.45627	8.62269	9.96995	10.1932	10.2717	11.2631	10.3136	11.436	11.6314	11.4575	11.2231	10.7501	10.8091	10.1992	10.4408	9.19344	10.569	10.1209	11.2324	9.85513	10.5798	11.052	11.123	11.1803	10.6939	11.9675	11.233	11.2738	10.8169	11.1716	10.1575	10.5472	11.0334	11.1551	11.8665	11.7418	10.7746	10.0601	10.8669	10.7763	12.2362	10.7954	11.0046	12.0338
hsa-miR-183-5p	9.18117	8.77004	5.61308	9.44876	8.72822	7.902	7.18028	8.61441	8.11995	8.67717	9.89343	8.92525	9.99427	10.6629	10.1718	9.86037	9.29595	9.66804	9.25341	8.82909	8.45653	9.58076	8.708	10.2435	9.08015	9.51435	9.72116	9.39834	10.2632	9.83044	11.0064	9.96149	9.92883	9.61487	9.37291	8.92077	9.71229	10.0331	10.3778	10.8318	10.7939	9.97749	9.05973	9.75093	9.92312	11.4186	9.43264	10.174	11.1285
hsa-miR-185-3p	5.60589	5.09448	6.05198	6.41375	6.48428	6.83061	7.90086	5.86903	6.74416	6.73836	6.55396	4.82749	5.53273	4.91423	4.79062	5.02713	4.59664	3.83239	5.58294	6.41937	4.69677	5.54903	4.36147	5.59906	3.93105	5.21856	5.34621	4.63007	5.86596	5.3951	4.24784	5.76761	4.37982	5.4197	4.69026	4.96518	5.60274	6.21906	5.89293	5.20872	5.02228	5.24798	5.02995	4.33952	4.26249	5.33553	4.79285	5.5387	6.27954
hsa-miR-185-5p	10.2996	10.9992	8.89741	11.4393	10.8939	11.907	10.9895	10.8917	11.3289	11.2048	10.8865	11.2953	11.1496	10.1474	10.3336	10.4391	10.1927	10.258	10.2921	10.883	9.77349	10.727	9.7875	10.6453	11.1017	10.9794	10.4311	10.4909	11.1539	10.7667	9.75237	10.7327	9.78727	10.5248	10.1166	10.3064	10.0114	10.3805	10.5446	10.9082	10.3727	11.8128	11.2099	10.3832	9.8368	9.98615	10.224	10.7827	11.6716
hsa-miR-186-5p	8.11846	9.19038	8.91013	8.31704	8.74148	10.2992	10.0436	8.27986	9.75149	9.04625	8.79283	7.47766	8.04573	7.00516	7.38081	7.81254	7.41398	7.22042	8.22653	8.68965	7.55309	7.94122	7.29855	7.61077	7.40414	8.04302	8.02814	8.13142	7.85152	8.30947	7.13598	7.58735	7.10878	6.7839	7.40686	7.64481	7.31703	8.97671	8.50012	7.76538	7.73523	8.45617	7.49647	7.33556	7.18783	8.62453	7.59007	8.03144	9.53902
hsa-miR-18a-3p	3.26276	3.64054	2.80168	4.18718	3.8075	2.30553	2.8077	3.39723	2.30183	3.15098	6.03513	5.19428	5.11612	4.58876	4.63792	5.30275	3.99812	5.02115	5.61814	3.18204	4.8121	5.54903	3.86407	4.49799	4.90363	6.01977	5.20474	5.51597	5.39507	6.49159	4.6471	4.86128	4.39817	5.07979	4.16058	4.65563	5.05229	4.94956	4.98548	5.99369	5.30714	6.23703	5.64446	4.49062	3.26567	5.30908	4.5993	5.86232	6.64042
hsa-miR-18a-5p	5.21999	5.69101	5.23097	5.9662	6.1511	7.04979	6.44357	5.77217	7.17441	6.52539	5.80879	5.064	5.33941	5.14456	5.0547	5.68606	4.76956	4.5459	5.52847	6.07408	4.15708	5.35418	5.6302	5.38767	5.50547	5.47257	5.2374	4.8973	5.75785	5.70463	4.58777	4.51765	4.98825	4.52591	5.27796	5.76446	4.94531	5.19325	5.02327	5.12616	5.36473	5.96865	5.06775	5.30266	4.79202	5.13926	4.66014	5.4576	6.29999
hsa-miR-1908-5p	5.1237	4.17551	6.29705	5.29965	6.3522	4.94515	7.48759	5.2853	6.82261	6.17648	4.43507	-0.800082	3.69055	3.76805	3.36506	3.28195	1.65159	4.89426	6.26566	6.12518	5.60276	4.8881	3.40122	3.78527	4.86378	3.06296	5.72577	1.91295	4.21881	4.88562	2.88536	3.04874	2.90691	4.78293	2.89258	4.59691	4.94531	4.81031	4.73528	3.13781	2.51946	4.194	3.56701	3.10795	-0.800082	1.92005	3.36721	3.23017	3.53085
hsa-miR-190a-5p	6.57022	6.1407	2.97605	5.94799	6.47524	7.94636	6.29403	6.58376	7.37988	6.91308	7.52967	6.75566	7.51161	6.60199	7.34426	7.08291	6.83361	7.11054	7.54269	7.41965	5.93088	7.61302	6.70705	8.0278	6.48323	6.63358	7.95639	7.07809	7.73414	7.23011	6.42853	7.38954	6.98076	7.38974	6.15491	7.38767	6.52157	7.03734	6.80148	7.06459	7.36376	6.61591	6.80235	6.66693	6.05608	7.40605	6.58916	7.38901	7.65782
hsa-miR-191-5p	12.0453	12.6262	14.2047	12.141	12.8629	14.4509	13.7119	12.1593	14.1677	13.3834	12.7672	10.7426	11.1085	9.90055	10.762	10.9561	10.843	10.6513	12.0455	12.6198	11.007	11.4459	10.2836	10.6263	11.386	11.4719	11.8455	11.6278	12.0646	11.4323	10.6822	11.0206	10.7704	11.4771	10.7834	11.1565	11.5441	12.6628	12.2339	11.9386	10.9282	12.4351	10.9706	10.7735	10.5141	11.7649	10.4555	11.6321	12.7858
hsa-miR-192-5p	8.91062	9.88254	14.0532	9.11515	8.78055	8.41757	7.42345	8.64721	8.65076	8.37963	9.45883	8.79987	8.75368	8.26931	8.95439	8.8824	8.75801	8.96582	9.23652	8.46015	11.5818	9.41451	8.43984	8.55686	8.65909	8.74698	8.71781	9.37809	9.231	9.37947	8.03371	8.63914	8.38174	8.85864	8.26593	8.11918	8.97531	9.16949	8.88325	8.7525	8.3513	9.80555	8.49418	8.15663	8.35635	9.25771	8.34861	8.98763	10.2028
hsa-miR-193a-5p	6.3644	6.3283	7.60223	6.21489	6.58019	3.54079	5.77876	6.06575	6.03552	6.21513	5.54589	5.9666	5.0753	4.63999	5.94788	5.44215	5.14942	4.5459	7.4771	5.08633	8.72838	6.79193	4.04958	5.61535	5.45272	5.15364	7.09284	5.10871	5.74172	4.41925	2.93381	5.37112	3.48921	5.69461	5.2233	4.86919	5.75304	5.23014	5.19864	4.99272	4.36225	6.23703	4.97131	3.66052	5.19956	3.68529	5.90895	5.18271	3.79578
hsa-miR-194-5p	7.9706	8.67444	10.6322	7.29824	7.27599	6.74126	5.65715	7.61478	7.11217	7.01601	8.01851	7.6869	7.92312	7.83607	7.63396	7.93899	7.46937	7.34696	8.21795	6.98044	10.4154	8.69567	6.99386	7.50543	7.49825	7.46521	7.87571	8.12101	7.30539	8.14304	6.63679	7.24323	6.77157	7.13693	7.06221	7.18331	7.2171	7.86856	7.66063	7.27081	7.2338	8.17078	7.0956	7.11602	7.06138	8.12614	7.2209	7.64122	8.86385
hsa-miR-195-5p	4.12257	4.52159	3.11037	3.79743	4.02141	4.42654	3.33089	3.33077	4.01336	3.87016	4.82816	6.5275	5.23208	5.62328	6.07229	5.07688	5.8854	6.21716	5.39276	4.03236	4.86648	5.29613	6.73438	6.51434	5.80808	5.2026	5.01059	5.16383	6.72578	3.85352	5.68103	6.47785	5.60057	6.21438	5.67413	3.65973	3.04987	4.99314	4.54057	1.95059	3.31117	2.90087	4.01694	3.44054	3.48715	3.06526	3.63308	3.12203	2.53329
hsa-miR-196b-5p	5.98047	6.18301	4.77182	6.60601	6.98246	7.21218	7.40272	6.44926	6.97652	6.92209	7.08825	6.98178	7.58797	8.11036	7.65401	7.76021	7.49012	7.62522	7.77489	7.0482	7.47648	7.20335	8.11539	7.70133	7.63474	7.44161	7.22898	7.38109	7.23801	8.0191	7.08057	7.08038	6.54751	7.39744	6.7934	7.21294	6.93901	8.52094	7.91295	7.0445	7.57123	7.24095	7.0108	7.0831	7.67839	7.33161	7.28347	7.58759	8.31639
hsa-miR-197-3p	7.69711	7.27179	8.1647	7.72716	7.98238	7.06278	8.23863	7.18713	7.95307	7.93569	6.76055	6.57611	5.33077	5.62328	6.49541	6.41335	5.62516	5.55627	8.59007	8.00129	7.7931	7.41361	5.41059	6.1281	6.67965	5.94979	7.68468	6.03886	7.68016	5.48112	3.92723	5.99365	5.56854	6.95038	6.23307	6.09664	6.46461	5.46494	5.9529	5.75631	5.09213	7.33196	5.91721	4.75229	4.34032	3.6541	5.69302	5.31753	4.32123
hsa-miR-1976	5.8053	4.60693	3.38233	5.22601	4.62241	3.52321	3.82723	4.57397	3.90215	4.1777	4.48311	3.65388	4.77743	4.02091	3.36506	3.65384	3.6891	4.23281	5.12553	5.11189	4.43412	5.0838	3.40122	4.31058	4.33244	4.87021	5.01059	5.17058	3.84896	5.36206	4.20899	3.85153	4.02596	5.07979	4.42558	3.716	4.15113	4.48358	4.31543	4.41609	4.00472	5.48851	4.44809	4.33952	3.48715	4.46178	3.95784	4.23809	4.73591
hsa-miR-199a-3p	9.72726	9.76678	11.2981	9.97073	11.8286	14.5866	13.1554	10.407	13.4335	12.3791	11.1114	10.5271	8.78803	9.04614	10.0978	10.693	10.5308	10.0255	11.8787	11.8445	10.4431	10.7234	10.4719	10.4648	10.7445	8.95299	10.4151	9.03242	11.5945	8.22866	7.96688	10.396	9.47208	10.7864	10.7581	11.2565	11.1923	12.9159	12.4288	9.04035	9.19437	10.9672	10.0654	8.58556	10.2232	9.12797	10.045	9.3864	8.60816
hsa-miR-199a-5p	4.07187	4.64778	6.72466	3.98771	5.80635	7.94099	6.29684	4.83599	7.08118	6.65431	5.12165	4.46408	2.82896	-0.800082	4.55504	4.86668	4.40014	4.08569	6.20906	6.6108	4.83955	4.96463	4.04958	3.66519	4.73716	3.19788	4.64727	2.72711	5.83589	2.96106	2.28243	4.19264	2.80061	4.46851	4.32534	5.54904	5.47396	6.67211	6.44567	3.44079	2.67324	5.69461	3.20932	2.20099	4.37772	3.82255	3.26646	3.51308	3.35429
hsa-miR-199b-3p	8.74249	8.76541	10.308	8.94081	10.8163	13.5892	12.1556	9.44781	12.4326	11.3715	10.1018	9.51464	7.82496	8.06421	9.07641	9.71378	9.52839	9.01493	10.878	10.8078	9.42056	9.73164	9.42193	9.41626	9.74015	7.91665	9.45572	8.03493	10.5779	7.2288	6.98607	9.43801	8.47541	9.808	9.7359	10.2551	10.172	11.9238	11.4334	8.04023	8.17581	10.0274	9.04441	7.6077	9.20972	8.0926	9.07683	8.39455	7.61927
hsa-miR-19a-3p	6.28871	7.08364	4.7986	5.53742	5.63828	7.33879	5.86083	6.01374	6.72647	5.76024	6.3904	6.05157	6.46571	5.90042	6.40365	6.45157	5.87281	5.27993	6.54713	6.36726	6.02951	6.35353	4.83533	6.17282	6.74691	6.21138	6.30551	5.98248	6.00758	6.919	4.81173	5.99365	5.17002	5.88211	5.734	5.85495	4.41441	5.93609	5.26323	5.28681	5.55486	7.16378	6.08331	5.86409	4.55142	5.61201	4.82863	6.09465	7.07847
hsa-miR-19b-3p	9.25405	11.4334	8.22825	8.4394	8.28371	9.28334	7.93464	8.71066	8.72133	8.241	9.16737	8.54781	8.88645	8.06889	8.45461	8.95902	8.20614	7.69667	8.97659	8.67257	8.66459	9.23304	7.54998	8.05493	8.89485	8.82658	8.91616	8.97868	8.26941	9.49798	7.63812	7.74066	7.7853	7.96788	8.0938	8.13474	7.41551	8.55041	8.38873	8.3676	8.34988	9.46508	8.4732	8.05601	7.23444	8.99191	7.38308	8.68262	10.2729
hsa-miR-200c-3p	4.78899	4.52159	5.45793	4.84809	6.06932	5.87732	6.70078	4.65769	6.80866	5.61216	5.17381	5.76331	4.57269	4.36341	7.0435	5.28169	4.62694	4.93781	10.3684	5.63697	10.372	7.21384	5.06797	5.30971	5.78693	4.96786	8.6797	3.94071	8.80773	4.81763	3.97433	5.04075	4.36125	4.52591	4.24531	5.13989	7.14642	6.34213	6.31467	4.64681	4.08914	5.24798	5.49984	3.93806	5.64519	4.38153	4.27556	5.12785	4.50163
hsa-miR-205-5p	4.43496	3.64054	2.77496	5.13236	3.97083	2.30553	1.86194	4.17995	4.63587	2.62376	4.22512	5.14357	4.04786	2.29986	4.71629	4.62054	3.99812	4.3011	9.08435	2.73267	8.83279	6.45429	4.97936	5.59906	5.84948	4.38197	7.5351	3.60459	7.10564	3.85352	2.6734	5.68364	3.45457	4.52591	3.7609	3.40975	6.43525	5.07654	5.41307	4.56142	3.91505	5.42378	4.53162	1.70343	4.51831	2.91547	5.43898	3.93671	3.85229
hsa-miR-20a-5p	8.39859	8.64951	7.42343	8.87367	9.25358	10.7385	9.95897	8.67928	10.2124	9.10363	9.24692	9.26474	9.1585	8.32908	9.00406	9.31827	8.5385	8.36848	8.9089	8.96503	8.30479	9.24843	8.48479	8.82899	9.26743	8.95359	8.92871	8.97579	9.2382	9.57645	7.97847	8.71512	8.14432	9.11157	8.64823	8.84395	7.93213	8.7318	8.20366	8.56072	8.55056	9.98592	8.97024	8.54815	8.06688	8.40047	8.2531	8.92414	9.73093
hsa-miR-20b-5p	7.43655	7.9802	4.94363	7.71645	7.29153	8.2234	7.6721	7.47175	7.35514	7.23436	7.79885	7.83007	7.84635	7.03417	7.76418	7.70591	7.71832	6.61606	7.28785	7.67246	6.87849	7.3814	6.53121	7.43374	7.78633	7.69503	7.13677	7.35912	8.08356	8.25589	6.56169	6.83001	7.04619	7.68256	6.90614	6.81594	6.72122	7.2941	7.07771	7.18775	7.51384	8.63122	7.53072	7.37106	6.23993	7.21622	6.86805	7.5825	9.00979
hsa-miR-21-5p	9.05957	9.3224	9.09804	9.28887	10.5863	12.6815	11.3721	9.9143	11.8401	10.6201	12.2894	11.941	11.9227	12.3003	12.3992	12.6075	12.5295	12.3126	13.2018	10.383	12.8976	12.4668	11.9975	12.07	12.5592	11.2427	12.6268	11.7004	12.5032	11.9886	10.8201	12.1473	11.4343	12.177	11.9471	12.0494	11.8614	13.7266	13.1501	11.1324	11.3115	12.4562	11.803	10.7918	11.6519	11.3546	11.8834	11.1772	11.7846
hsa-miR-2110	6.11177	5.65138	5.11856	6.81132	6.30193	4.83191	6.37073	6.14525	5.49569	5.707	6.39668	4.6929	4.99002	4.91423	5.19815	4.89469	5.0854	4.93781	6.51947	5.92345	5.45087	5.86075	4.1341	4.86802	5.39797	5.8712	6.26648	5.22342	5.3743	5.45898	5.00555	4.65628	4.64852	4.52591	4.91383	5.33217	4.73659	4.76074	5.64889	5.17626	5.59391	5.356	5.48594	4.49062	3.61792	4.99319	5.08679	5.16919	5.55988
hsa-miR-22-3p	7.87031	7.70336	7.01465	8.37271	7.39106	7.97007	7.54428	7.60778	7.96066	7.83334	9.71225	8.45469	9.45848	8.30943	8.66683	8.73137	8.7408	8.25255	9.21943	7.71478	9.20668	8.67873	8.21091	8.60458	8.31199	8.74492	8.94116	9.00533	8.896	9.02845	7.85495	8.86561	7.7607	8.5825	8.32228	8.32088	8.12523	8.29146	8.26014	7.94349	8.6673	9.11656	8.83153	8.34296	8.06688	8.79329	8.6654	8.87813	9.3171
hsa-miR-221-3p	9.12009	9.29695	10.2964	9.59854	11.5863	12.717	13.2876	9.92911	12.1882	11.3975	10.3487	8.31846	7.64138	7.24743	8.47729	8.91183	9.04562	8.17733	10.6625	11.0129	9.54977	9.46698	8.72172	8.25797	9.01797	7.858	9.39279	8.4308	9.94528	8.83652	7.4819	8.40684	7.90557	9.30227	8.61942	8.93566	9.2736	11.1761	10.6488	8.03684	7.68185	10.0597	8.06011	7.28269	8.36568	8.42339	8.18572	8.44311	8.5517
hsa-miR-222-3p	5.93863	6.06732	7.07751	6.49751	8.14233	8.51444	9.10759	6.51807	9.00101	8.5037	8.13397	5.98111	5.10602	4.73731	6.47301	6.55173	6.62427	5.7397	8.6251	7.82706	7.01113	6.92557	6.6071	6.04633	6.71367	5.49239	7.26109	5.59831	7.5333	6.21065	4.97113	6.04503	5.65497	6.86399	5.80085	7.04188	6.36436	8.20143	7.57417	5.59991	5.09213	7.27805	5.70569	4.2061	5.33881	5.34533	5.82287	6.10888	5.51857
hsa-miR-223-3p	13.3758	13.1867	14.9546	12.8771	14.1618	15.6524	14.7338	13.1012	15.3699	14.7772	13.2709	11.2158	11.0924	11.0342	11.97	12.4764	12.2044	11.6041	14.3153	14.3843	12.7635	13.3975	12.2363	12.1746	12.4204	12.0222	13.712	12.7473	13.877	11.1029	10.2095	11.6102	11.3741	12.4501	12.259	12.6361	12.9048	14.2937	13.7256	11.9118	11.4088	13.299	12.1259	11.0245	11.9736	12.5127	11.0905	12.4095	11.8423
hsa-miR-223-5p	6.79788	7.15621	8.35037	7.19779	8.76393	9.36316	10.2966	7.42074	9.84654	9.02883	7.85356	5.92217	5.58456	6.02129	6.31828	7.02072	6.96986	6.53331	8.39836	8.71697	6.33931	7.41361	7.12355	6.49685	7.06949	5.62404	7.52521	6.35826	8.17348	4.82457	4.30422	6.90609	6.06398	7.21753	6.91909	7.19325	7.41551	8.49843	7.96241	5.78351	5.03652	7.63331	6.23224	4.93206	6.741	5.76827	5.73133	6.15077	5.03827
hsa-miR-224-5p	7.27782	6.9014	10.2138	6.88016	9.13513	9.47711	11.4392	7.95529	10.8848	10.6811	8.25219	5.24327	4.33401	4.48048	5.89831	6.15997	7.78029	6.49008	9.55193	8.87832	8.11568	7.23973	7.90299	6.26865	6.56005	4.89028	7.48158	4.79627	9.59535	4.24383	3.8023	6.27761	6.00536	8.01374	7.63074	6.80949	8.57434	8.3471	8.51013	5.08304	4.36225	5.85049	5.52723	4.01986	5.48306	4.34293	4.46933	6.62693	4.28063
hsa-miR-23a-3p	8.48348	8.52623	10.5483	8.5923	9.86171	11.6581	10.8896	8.73656	11.4032	10.3784	9.35374	8.68267	7.36054	6.8722	8.40519	8.58647	8.2603	7.37891	10.7254	9.63346	10.5246	9.04317	7.70308	8.26057	8.87744	7.48183	9.54892	7.82334	9.76353	7.39082	6.01529	8.05243	7.0019	8.75444	8.01554	8.52955	8.45268	10.2155	9.69462	7.85526	7.3945	9.60485	8.26114	6.57521	7.71902	7.31259	7.9883	7.94382	7.83371
hsa-miR-23b-3p	6.22052	6.27714	10.2966	6.42036	7.98874	9.70517	8.84973	6.77085	9.44359	8.57914	7.74322	6.28002	5.11612	4.95526	6.14493	6.06456	6.20953	5.49927	8.07007	8.00811	7.87164	6.58932	5.50882	6.2479	6.48323	5.43891	6.73518	5.537	6.67573	5.63127	4.10703	5.76761	4.9264	5.98802	5.95975	6.63077	6.64635	8.50221	7.83542	5.83119	5.14568	7.30525	6.20705	4.2061	5.83191	5.42756	6.07455	5.86232	5.85082
hsa-miR-24-3p	9.65374	9.85773	10.9038	9.67457	10.89	12.0864	12.4899	9.9249	12.2022	11.5351	10.0861	9.27803	8.49587	8.28147	9.20599	9.47608	9.12869	8.66259	11.3241	11.0386	11.2625	9.90672	9.18	9.08443	9.56016	8.69589	10.1059	8.67802	10.5869	8.76385	7.8518	8.89624	8.35734	8.86699	9.11592	9.71515	9.52879	10.3661	10.1352	8.46151	8.5861	9.6085	9.24645	8.03894	8.97061	8.54741	8.6592	9.02282	8.54314
hsa-miR-25-3p	12.8316	13.379	10.6954	12.8288	12.5423	12.8396	12.4612	12.664	12.1545	12.4316	13.5306	12.9032	13.604	12.7734	12.6678	13.1021	12.6684	12.6974	12.9465	12.2874	12.4504	13.0701	12.306	12.6337	12.9399	13.0802	13.0983	13.4745	12.9335	13.8351	12.666	13.0332	12.7502	12.8557	12.5821	12.2078	12.7022	13.2435	12.9721	13.4186	12.9623	13.7836	12.8171	12.5951	12.3226	13.7735	12.3477	13.0977	14.7278
hsa-miR-26a-5p	12.1003	12.3921	12.2923	11.4708	12.8652	14.7361	13.706	12.302	14.356	13.5564	13.1688	11.8984	12.6651	12.2742	12.4863	12.5652	12.6911	12.1712	13.2787	13.1572	12.127	12.7413	12.1653	12.172	12.3659	11.9403	12.8359	12.6776	12.8627	11.8924	12.0302	12.3258	12.0718	12.4824	12.4945	12.7016	12.4309	14.2654	13.7978	12.0632	12.1504	12.7673	11.9033	12.2242	12.3199	12.6554	12.0931	12.273	12.7099
hsa-miR-26b-5p	11.5603	11.6652	11.3886	11.4551	12.7723	14.6007	13.3896	11.8739	14.3613	13.0066	12.3799	11.8792	12.2339	11.7758	12.4585	12.0647	12.0139	11.6559	12.7737	12.7643	11.6536	12.5409	11.6665	12.1837	11.8611	11.7578	12.6463	11.5912	12.6392	12.311	11.4852	11.8976	11.6109	11.8654	11.9776	12.2559	11.4318	12.6293	12.2753	11.4007	11.6657	12.43	11.9791	11.6869	11.0352	12.1055	11.7107	11.9794	12.5336
hsa-miR-27a-3p	6.54255	6.89293	7.39957	6.42036	7.34215	9.38538	7.86248	6.32672	9.22706	7.4897	6.37138	6.38197	5.20395	4.95526	5.96403	6.18287	5.87281	5.88026	8.46996	7.28569	8.46757	7.24996	5.84603	6.0583	6.30126	5.36913	7.21674	5.47297	7.38543	5.53716	3.7218	5.80783	4.88798	5.88211	5.6536	6.16898	5.85999	8.01317	7.28633	5.21672	5.27145	7.12358	5.96808	4.46164	5.44833	5.07398	5.7123	5.35384	5.71724
hsa-miR-27b-3p	7.71374	7.96006	10.5299	7.77701	9.37282	11.2967	10.4001	7.93865	10.6001	9.36125	8.22772	8.0965	6.56119	6.34838	7.42815	7.46562	7.63132	7.40241	8.99176	9.17056	10.5846	8.02997	7.72368	7.68983	7.84891	6.82815	7.76807	7.21976	8.96013	6.34955	5.75031	7.70915	6.40513	7.5914	7.50177	8.20031	8.23717	9.70321	9.05953	6.522	6.531	8.29813	7.63198	6.52005	7.77615	6.45156	7.52068	7.06138	7.33395
hsa-miR-28-3p	7.55204	7.09106	10.2477	7.31254	8.97433	10.0253	10.5553	7.53953	10.0214	9.44368	8.35339	6.31481	5.62755	5.31188	6.33079	6.54291	6.77393	6.23472	8.18311	8.68114	7.32451	7.32929	5.98904	5.9339	6.70242	5.63001	7.12809	6.50689	7.87018	5.28359	4.7723	6.43997	5.95049	7.21753	6.57069	7.04188	7.77309	8.73822	8.01494	6.44575	5.23486	7.60439	5.99776	4.2061	6.33806	5.79234	5.64366	6.22779	5.91058
hsa-miR-296-5p	6.49523	5.1524	3.43449	5.68764	4.55534	3.23007	3.71402	4.90614	2.71469	4.14111	3.55384	3.33029	3.51851	3.34254	3.70965	3.89481	3.36887	3.13369	4.49041	3.80053	4.11278	4.75078	2.47759	3.46396	2.82748	5.13694	4.62275	3.87616	2.84624	4.2124	4.22855	3.50527	3.65091	3.25694	3.31473	3.40975	4.37373	2.64627	3.02511	4.53606	3.05544	4.02972	3.89606	2.45735	3.48715	4.44972	2.61886	4.53021	5.63588
hsa-miR-29a-3p	8.16758	7.88944	8.76194	8.19304	7.97918	9.05679	8.36655	7.52845	9.30886	7.64148	7.39647	8.17434	6.41753	6.6276	7.78251	7.74875	7.7358	7.44076	9.29343	7.26306	9.61971	7.96626	7.09221	7.29901	7.58659	6.87422	8.23432	7.90143	7.89227	6.25503	5.80994	8.00996	6.99589	7.68256	7.56082	6.94515	8.20275	11.3157	10.7438	7.13806	7.05992	8.12061	7.48952	6.20738	7.86113	6.78725	7.49586	6.81667	6.82821
hsa-miR-29b-3p	7.65467	8.89194	6.30408	7.07313	6.51107	7.93727	5.79475	7.12964	7.53195	7.41377	7.18037	7.23284	7.22481	6.39387	6.64315	6.93564	7.29165	6.51904	7.67395	7.50893	7.37696	7.68264	6.4511	7.034	7.01595	7.18563	7.44709	7.54577	6.87372	6.80247	6.7662	6.73934	6.53098	7.04175	6.7262	7.01969	6.06552	8.63882	8.17876	6.68372	6.90162	7.09269	6.77975	7.00491	5.2203	7.19018	6.6752	6.78378	7.78301
hsa-miR-29c-3p	8.30564	8.84441	8.30964	8.371	7.8522	8.61847	7.29578	7.90764	8.43482	7.69505	8.64888	8.71993	7.93743	8.23223	8.27206	8.29744	8.66981	7.88644	8.6865	8.03508	8.67985	8.27756	7.53452	8.03992	8.33768	8.43496	8.21396	8.71309	8.30552	7.87098	7.92704	8.72828	8.28649	8.65504	8.15531	8.36993	8.14953	9.78916	9.40728	8.17775	8.28125	8.95703	8.04834	7.68495	7.86113	8.29573	8.28403	7.94382	8.82838
hsa-miR-30a-5p	7.50981	7.33569	8.78974	7.87904	7.40064	7.56234	7.77144	7.32155	8.57697	7.12151	8.06857	9.26177	8.13285	7.49014	8.83214	8.39872	8.31715	8.13118	9.72741	7.0011	9.8598	8.31458	8.05163	8.35819	8.18838	7.58392	8.71346	7.59046	9.80293	6.7192	6.91241	8.85125	7.76953	8.65504	8.00546	7.88769	8.38521	10.7956	10.2046	7.38172	7.19939	8.34258	8.51827	7.01492	8.29414	6.5663	8.21474	7.1655	7.9366
hsa-miR-30b-5p	4.99353	6.94302	6.21493	4.46839	5.20709	7.36184	5.11689	4.39037	6.87709	5.41173	4.39796	3.41825	4.10981	2.73639	3.78432	4.05232	3.43885	3.27622	5.39276	5.44921	5.26093	4.35547	3.40122	3.72648	4.00619	3.77419	4.54662	4.40836	4.72467	4.45549	3.34557	2.90782	3.52303	4.21294	2.66542	3.65973	3.63591	6.69868	5.93318	4.22303	3.7861	5.21009	3.7173	3.60859	2.90491	5.0056	1.89005	3.82042	5.77392
hsa-miR-30c-5p	7.87031	8.75376	9.09602	7.33373	7.57585	9.36979	8.18502	7.36786	9.80235	8.66326	7.61029	6.15759	6.76104	5.90042	6.13069	6.8666	5.48333	5.9669	8.18898	8.19907	7.27511	7.23973	5.41059	6.09362	6.59698	7.08476	7.39014	7.32174	7.14909	7.31023	6.19501	6.18903	5.82052	6.56863	6.20513	6.40121	6.88214	8.79472	8.21186	6.89294	6.5005	7.69632	6.22389	6.02131	6.03282	7.21799	5.79601	6.73184	8.20527
hsa-miR-30d-5p	12.7576	12.561	14.1221	12.8085	13.154	13.7945	13.8378	12.5141	13.6288	13.467	12.8058	11.944	12.189	11.5353	11.85	12.2324	12.015	11.6477	13.4165	12.9378	13.3605	12.7701	11.4998	11.7608	12.1845	12.3871	12.7347	12.6388	12.9997	12.9131	11.5849	12.2352	11.9742	12.3266	11.8647	12.2075	12.6111	13.5014	12.9639	12.5317	11.7648	13.1476	12.1932	11.682	11.8179	12.4856	11.7095	12.2539	13.5017
hsa-miR-30e-3p	5.14838	5.65138	7.57441	5.48787	6.62176	8.71454	7.43753	5.37048	8.36886	6.90765	7.27892	6.29171	6.09394	5.0718	6.43874	6.36411	6.75348	6.06835	6.68632	6.73936	5.21975	5.87404	5.87087	5.99744	6.0581	5.63001	5.86812	6.36121	7.61967	5.0248	5.35604	7.11285	6.27719	6.72385	6.32029	6.84146	7.00042	9.16711	8.35579	6.87536	5.84115	7.43409	6.19855	5.20112	5.93586	6.34978	5.28008	6.15763	7.16019
hsa-miR-30e-5p	11.1456	11.4238	11.0518	11.1466	11.4195	11.9737	11.7109	11.1505	12.1343	11.5274	11.4248	11.225	11.3002	10.6466	11.2546	11.4624	10.9577	10.547	11.5703	11.5556	10.9613	11.296	10.6556	10.8677	11.2755	11.0116	11.2827	11.1966	11.5608	11.4555	10.0414	10.8661	10.5366	11.209	10.985	10.9206	10.4312	11.6058	11.1705	10.7426	10.66	12.0302	10.9876	10.6692	10.4282	10.696	10.4665	10.8498	11.7313
hsa-miR-32-5p	4.9094	5.36331	2.22317	4.41636	4.5206	7.10031	4.3336	5.09818	5.28617	4.97226	6.51694	6.49753	7.34988	7.19699	6.40365	6.67799	6.60918	6.33585	6.83585	5.08633	6.08789	6.84688	5.76882	6.22684	6.48323	6.14613	7.02898	6.39328	5.89542	7.14528	5.60077	6.80042	5.69261	6.1428	5.88249	6.37524	5.78441	7.02689	6.47324	5.98435	6.43211	7.45853	6.12873	5.28623	5.51697	6.24551	6.10405	6.10888	7.19557
hsa-miR-320a	10.1983	10.1879	9.80354	10.9046	10.9377	10.1332	11.6984	10.5175	11.1148	11.2835	10.3793	10.2596	9.9452	9.39458	9.88099	9.686	9.70031	9.44097	10.9993	10.6373	11.1288	10.5495	9.10345	9.64775	10.777	9.54394	10.8434	9.81764	10.5027	10.3234	9.10337	9.80387	8.90304	9.75348	9.36819	9.85406	9.69176	10.118	9.93412	9.53624	9.21408	10.8114	10.3819	9.13581	9.44371	9.14139	10.0211	9.76684	10.2218
hsa-miR-320b	6.88122	6.80537	5.69733	7.31254	6.94365	5.0865	7.12441	7.24692	6.76454	7.18579	6.92175	8.23009	6.90776	7.30412	7.45125	7.37407	7.64988	6.97078	8.27421	6.60181	8.64916	7.67127	7.87256	7.64689	8.25151	6.53824	7.9951	6.62208	8.11207	6.44953	6.44115	7.29366	6.48881	7.33459	6.58702	7.66282	7.71322	7.44296	7.42688	6.46267	6.76714	7.34949	7.64767	6.67957	7.75499	6.37072	8.60993	7.02619	5.93956
hsa-miR-320c	6.39566	6.19684	5.37583	6.71231	6.6937	4.43126	6.77724	6.85603	6.34867	6.60591	6.50536	7.94927	6.31168	7.28009	7.09574	7.08899	7.31044	6.589	7.67395	6.15007	8.27243	7.19278	7.53452	7.2838	7.71533	5.85087	7.49177	5.98631	7.73006	5.56231	5.82928	6.97835	6.0291	7.03188	6.22613	7.27043	7.41049	6.96257	7.1044	5.79424	6.31428	6.51076	6.98633	6.11734	7.60144	5.41521	8.30641	6.56116	4.82331
hsa-miR-320d	4.82005	4.6875	3.51744	5.28522	4.74787	3.60068	5.26203	4.54494	5.02174	4.9653	5.21707	7.08616	5.25053	6.20263	6.33079	5.93566	6.49061	5.98777	6.7272	4.08493	7.02315	6.0365	6.95953	6.53161	6.76866	4.55535	6.38782	4.99932	6.87372	3.83987	4.92393	6.34749	5.12668	6.0283	4.84309	6.21851	6.65486	6.56065	6.56576	4.70486	5.13248	5.00413	6.0925	4.97371	6.88431	4.30995	7.30268	5.12785	3.82995
hsa-miR-324-3p	5.02052	5.03413	6.55833	5.04939	5.22877	5.41907	5.61272	4.63032	5.79637	5.20276	5.09871	4.72775	4.77743	4.53563	3.85531	4.71783	4.3282	3.63486	5.39276	4.77049	5.48603	5.54903	-0.800082	3.9485	4.38969	4.89028	5.3611	4.77872	5.0469	5.45451	3.99731	4.51765	3.97799	4.68555	4.32534	4.29834	4.88869	4.65617	4.54057	4.97396	4.88732	5.4565	4.53162	4.40187	3.79423	5.05022	4.13974	4.69968	5.52206
hsa-miR-324-5p	8.53587	7.63389	6.47569	7.53317	7.14526	7.13182	6.30244	7.13939	6.80304	7.10419	7.21456	6.37099	7.51734	6.25287	5.70044	6.64539	5.82133	6.14467	6.75118	7.21669	7.3438	7.53151	6.29465	6.59049	5.60552	7.43137	7.77086	6.99314	6.14881	7.81367	6.72893	6.1268	5.93173	6.12434	5.78206	5.76446	5.95956	6.78799	6.47324	6.8447	6.86218	6.54159	6.48368	6.67957	5.4658	7.2037	6.45824	6.82747	7.98479
hsa-miR-328-3p	9.00824	8.00399	10.94	8.59377	9.45561	9.3406	10.8752	9.05489	10.0202	9.95614	8.5884	7.03838	6.52754	5.69772	6.87436	7.32859	7.54272	6.97078	9.06216	9.67585	7.9587	8.19525	6.88831	6.98468	7.73755	7.0804	7.96373	6.91497	8.73424	6.9495	6.10795	7.49799	6.79944	8.04843	7.53019	7.85047	8.20854	6.96257	6.9754	7.42554	6.531	8.42344	7.35839	5.63668	6.38473	5.19089	6.56285	6.74557	6.10217
hsa-miR-335-5p	5.6236	6.0058	7.02319	5.76248	7.33217	9.2879	8.54088	6.16446	9.06137	7.85044	5.80879	5.92217	5.72314	4.23599	5.51556	5.83806	5.75429	5.46991	6.87276	7.18694	7.14365	6.52338	5.06797	5.54904	6.30126	4.90021	6.08998	4.91348	7.68016	5.30857	3.82817	5.10672	5.19121	6.45502	5.01383	6.41827	5.24503	7.31142	6.82306	4.30037	3.75197	6.72739	5.41438	4.70362	4.34032	4.72455	5.13045	5.07807	5.25915
hsa-miR-339-5p	6.79006	7.40285	8.99833	6.25247	7.64603	9.59301	8.58754	7.15388	8.88947	8.69463	7.40429	3.41825	4.4819	2.53458	4.42106	5.2166	5.51607	4.60112	7.84342	8.09077	6.17666	6.74208	5.23035	4.49799	6.16033	4.88028	6.69459	5.66669	6.82862	6.14003	4.24784	5.04075	4.72317	6.06749	5.2233	6.24744	6.76119	8.78546	8.19127	6.32879	4.51249	6.39733	4.77959	3.75909	4.67673	5.15791	3.82243	5.5387	5.32851
hsa-miR-340-5p	4.72479	4.28314	5.24564	4.44261	5.74747	8.19176	6.78327	4.97304	7.43812	5.71946	5.54589	5.064	4.93404	5.10864	4.92869	5.47962	6.1165	5.58394	6.40319	6.03454	5.52036	5.23564	5.50882	5.20594	6.22467	4.46459	4.85093	4.84767	6.33232	4.49956	3.97433	5.66186	5.0003	5.94659	5.07685	6.43513	5.85999	7.48172	6.93633	4.28523	4.49196	6.55676	4.99112	4.51903	5.15718	4.82133	4.35131	5.20276	5.07197
hsa-miR-342-3p	11.2348	10.0366	11.4479	10.6312	11.1373	10.6402	11.2041	11.071	12.0916	11.2401	10.1565	9.54304	8.74395	8.25706	9.6915	10.1469	10.1736	10.0281	10.9063	11.4837	10.5709	10.268	10.2579	9.1655	9.37943	9.11789	10.9769	10.5646	10.8545	8.22341	8.52576	10.0469	9.73276	10.762	9.82061	9.94588	11.0344	12.1476	11.8512	10.3034	9.13272	10.5785	9.62171	8.80332	10.127	8.43108	9.76821	8.87345	8.858
hsa-miR-3605-3p	5.26583	4.3833	4.00522	4.7464	5.0454	3.23007	4.40828	4.48509	3.95377	4.25963	4.67112	4.85927	4.3166	4.78362	4.67763	4.77923	3.90228	4.70559	4.88662	4.18465	4.96946	4.63065	4.4953	4.35006	2.82748	4.56786	4.54662	4.1599	4.35226	4.96948	4.0422	5.59449	4.63312	5.15448	4.74948	3.10718	3.82882	3.3293	4.18814	4.54879	4.1428	4.6552	4.16382	3.85135	2.42275	3.61144	3.82243	3.65565	4.71168
hsa-miR-361-3p	7.78631	7.07617	9.67507	7.22451	7.52855	8.55772	8.87488	7.105	8.29824	7.8914	7.5885	6.23229	6.49696	5.7217	5.22521	7.10106	6.31565	5.94572	7.54727	7.54691	7.20825	7.34846	6.03373	6.16177	6.3308	6.49958	7.25313	7.01766	6.92461	7.33111	5.30168	6.234	5.72203	6.3155	5.95137	6.11768	6.43525	8.53206	8.15343	6.85499	5.88117	6.98464	5.87518	5.98103	5.88483	6.27998	5.3556	6.48134	7.72972
hsa-miR-361-5p	6.84394	7.10579	8.15112	7.35116	8.60096	9.538	9.933	7.372	9.27578	8.79027	7.65029	7.27468	6.7285	6.15058	6.51746	7.18852	6.87206	6.28617	8.02816	8.13507	7.64151	7.39529	6.51554	6.46124	7.36899	6.45313	7.38286	7.12224	7.87389	6.9747	5.68811	7.1048	5.8999	7.02194	6.7311	7.12735	6.95977	8.52836	8.10579	6.89294	6.49535	8.00368	6.94122	6.25882	6.67494	6.62513	6.74239	6.78599	7.14557
hsa-miR-3613-5p	6.35383	6.49428	2.69168	5.75203	5.62198	5.03781	3.74728	6.42557	4.44707	4.16561	7.19847	7.25092	7.71299	8.05952	7.22199	7.79778	7.20894	6.39954	8.00839	6.39875	6.76139	8.36721	6.77443	7.3583	7.0869	7.49007	8.18495	6.47183	7.14909	8.34191	5.69515	6.41415	5.99937	6.0083	6.3461	6.571	6.23407	6.65864	6.2364	6.08395	6.38279	6.76707	6.54527	5.76082	4.97396	5.96326	5.8405	6.59947	6.7306
hsa-miR-3615	8.50753	7.7416	7.62392	9.01703	8.50202	7.20186	7.34142	8.01471	6.81844	8.14418	8.98076	8.49822	9.05273	7.92138	8.09271	8.82896	8.29373	8.32404	9.00678	7.70221	8.68931	9.11208	7.909	8.0369	8.38419	8.74423	8.82912	9.42538	8.86841	9.44882	8.19025	8.95786	8.65393	9.14401	8.52795	8.35671	8.54488	8.53206	8.32964	9.06936	8.73982	9.55849	9.12731	8.4648	8.56932	8.62084	8.79426	8.59936	9.36206
hsa-miR-363-3p	6.94601	8.09172	3.38233	7.36495	6.93707	7.3413	6.14912	7.22879	6.30562	6.83697	9.21749	8.27789	8.60207	8.00193	8.80773	8.75257	8.68069	7.84129	8.54733	7.16268	8.14072	8.17123	7.47094	8.33378	8.33403	8.89211	8.12731	8.90577	8.58629	8.64235	8.22109	8.51709	8.65964	8.22344	8.20023	8.56828	8.19693	8.99826	8.76835	8.93818	9.11185	9.44687	8.45548	8.49013	7.97226	9.66742	8.66663	9.07043	10.653
hsa-miR-370-3p	4.85045	5.20809	7.37198	5.16425	7.33217	9.55716	5.72967	5.93763	8.30471	8.96703	5.89122	2.91248	2.43624	-0.800082	3.45923	4.32359	3.79963	4.3011	4.24227	7.06138	5.08863	5.42811	5.02435	2.84415	5.45272	0.850513	5.34621	2.96293	6.29965	3.8261	1.63144	3.40396	3.85059	2.95652	4.27249	6.23786	5.6546	7.02689	6.26822	1.50431	2.8122	3.07958	2.53087	1.70343	3.73782	1.92005	2.69836	2.97436	1.29892
hsa-miR-374a-5p	5.5698	5.38763	4.33291	5.0322	6.0328	7.8359	5.75033	5.74691	7.0495	5.99019	7.2618	6.67761	7.06198	6.1328	7.02052	6.84522	6.78741	6.589	7.61853	6.16235	6.04137	6.66007	5.65901	6.74657	6.91232	6.86917	7.23303	6.64889	7.15519	6.74323	5.75031	6.93361	6.18512	6.67394	6.16219	6.61605	5.85999	7.09848	6.85484	6.50576	6.19235	7.63331	6.92586	6.25882	5.17853	6.91555	6.13295	7.04482	7.85391
hsa-miR-375	5.04702	5.20809	7.02744	6.42695	6.2068	2.60194	3.1685	5.30274	5.64446	4.76346	6.1915	6.20782	5.54025	6.04048	7.90469	7.86658	7.41831	6.94966	7.40334	3.9778	10.0407	7.10534	7.42135	6.83966	6.16033	4.75457	6.56551	6.26995	7.42637	4.3439	4.37613	8.18812	6.14224	5.94659	6.32029	7.00847	8.12216	7.03734	8.0008	6.16062	5.7051	6.49509	5.70569	5.77267	6.53298	3.29831	8.23821	6.2759	5.0285
hsa-miR-378a-3p	4.69159	5.36331	7.08704	6.0959	5.33257	5.61642	5.85702	4.92879	5.4852	5.76826	7.3535	6.85356	6.70527	6.72573	6.95738	7.01435	6.72575	6.61606	7.45293	4.8637	8.35082	7.14425	6.05556	6.3488	7.23483	6.33731	7.12373	6.46361	6.93883	6.57221	5.9461	6.91532	6.06971	6.74817	6.21217	6.58618	6.83047	7.63403	7.32467	6.77867	6.04514	7.61168	6.46255	5.95007	6.84479	6.3153	6.21635	6.57661	6.38863
hsa-miR-379-5p	4.65761	5.00298	5.66494	5.85333	8.07807	10.1574	6.8267	6.23884	8.93993	8.59839	6.32929	2.12692	2.43624	2.29986	3.63091	4.89469	4.62694	3.737	4.82769	7.46993	4.89292	5.48118	4.93293	4.31058	5.90943	1.14584	5.02936	3.02379	6.90302	2.58924	1.37487	4.0657	4.28444	3.38655	4.21762	6.34879	5.94575	7.2941	6.73472	1.27829	2.67324	3.93999	2.16285	1.70343	3.67912	1.84837	2.24809	2.91078	1.53816
hsa-miR-382-5p	7.24958	7.59786	9.35785	7.76406	9.8926	10.7316	8.85212	8.22831	10.2328	10.7135	8.31076	5.6768	5.32207	5.24727	6.40365	6.89461	6.20953	5.46991	6.92289	9.50069	7.18704	7.24996	7.42974	5.99744	7.89906	3.46197	7.07035	5.24914	9.231	4.45549	4.18917	6.17372	7.23149	5.88211	6.74572	8.55677	8.64442	9.06104	8.47307	4.12439	4.82303	5.94578	6.1465	4.99409	6.22974	4.62081	5.53956	5.38342	3.99965
hsa-miR-409-3p	7.10577	7.49528	10.3227	7.70565	9.61849	11.1894	8.74557	8.40828	10.3949	10.9684	9.02707	5.81283	5.40677	5.7217	6.83099	7.36909	6.56291	5.17465	7.59222	9.5634	7.95557	8.3719	7.32576	5.72453	8.44285	4.36773	8.09203	5.79444	9.41132	5.9625	4.7454	6.09464	7.18206	5.44967	6.56521	8.35228	8.76335	9.10391	8.4559	3.57134	4.88732	6.21807	5.61922	4.05908	5.44833	4.71954	5.33086	5.19611	4.47309
hsa-miR-421	4.6228	5.38763	4.75141	4.80827	5.448	6.87026	6.4712	5.19477	6.55325	6.08313	5.55153	5.064	5.51757	3.57092	3.9876	4.97561	3.99812	3.52493	5.35152	5.60132	4.8121	4.5335	4.83533	4.35006	5.12206	5.22647	5.34621	4.60041	4.85032	4.68653	3.87855	3.85153	3.7963	4.34638	4.6285	4.98821	3.88779	5.30121	5.096	4.86617	4.53273	5.87491	5.2266	4.72816	2.79862	4.38786	4.51397	4.9094	5.97816
hsa-miR-423-3p	7.9249	7.48967	9.60046	8.6914	9.16356	9.646	9.93886	8.28864	9.60987	9.60601	10.0768	8.68267	8.08224	7.83057	8.58304	8.93055	8.6085	8.68512	10.4652	8.99281	9.62169	9.34702	9.0087	8.83074	9.01342	9.40005	9.31077	8.42023	9.96017	9.57387	8.1689	8.69113	8.29508	8.74541	8.33683	9.39584	9.57438	9.66835	9.6379	9.18604	8.28275	9.68472	8.83975	8.06085	8.47541	8.73144	8.28725	9.14269	9.42722
hsa-miR-423-5p	13.221	12.9071	13.022	13.3846	13.5252	12.0074	14.0277	13.3165	12.6208	13.3088	12.601	11.967	12.2463	12.511	12.1932	12.522	12.3574	12.3242	13.4216	13.3866	13.2094	12.8605	13.1537	12.5586	12.7985	12.2777	13.0343	12.0748	12.8909	13.0196	12.3823	12.1173	12.082	12.3396	11.6347	12.6832	13.402	13.1039	13.3343	12.8602	12.8517	13.1768	12.7842	12.2344	12.16	13.3	12.818	13.1883	13.1822
hsa-miR-425-3p	6.14894	6.35321	8.14722	5.88239	6.93707	8.51722	7.98518	6.15489	8.08102	7.01433	6.33257	5.24327	5.17527	4.63999	5.14247	5.30275	5.19057	4.3011	6.39306	6.86493	5.46856	5.97616	4.21394	5.20594	5.25124	5.28827	5.66705	5.49463	5.67535	5.71214	5.00555	5.5238	5.0003	5.44967	4.60732	5.95186	5.35361	7.50449	7.1044	5.38949	5.17173	6.31048	4.99112	4.57422	5.24074	6.12935	4.77462	5.43518	6.63721
hsa-miR-425-5p	10.2239	10.4223	9.82344	10.5073	10.8261	11.0891	10.4879	10.5241	10.7208	11.1057	12.2593	10.8869	11.7936	10.4782	10.923	11.4876	10.9813	10.7995	11.9213	10.3511	11.3279	11.696	10.9335	10.7328	10.8245	11.5695	11.7041	12.195	11.396	12.0949	11.3946	11.0544	11.3362	11.4875	11.2887	11.0304	11.6751	12.5728	12.1784	11.7707	11.538	12.2321	10.9583	11.1136	10.8671	12.4685	11.0652	11.7286	13.2113
hsa-miR-431-5p	3.78756	4.0592	6.60269	4.1237	6.58019	9.4961	4.76564	5.05766	7.60802	8.00095	6.95619	3.65388	3.21454	4.42313	4.67763	5.17151	4.92396	3.13369	4.32982	6.42957	5.28109	5.44602	4.93293	3.84176	6.00413	1.9453	5.30058	4.04715	7.32717	3.58564	3.15433	5.0066	4.72317	3.38655	5.07685	6.74334	6.11572	8.45624	7.96727	2.4074	3.05544	3.51203	4.41913	2.94999	4.67673	3.3117	3.54978	3.44738	2.41822
hsa-miR-432-5p	7.50504	7.97619	10.1908	8.33467	10.5587	10.8581	8.85927	9.15191	10.6316	11.4893	9.33382	6.46692	5.91465	6.6276	7.10306	8.02705	7.35637	6.04862	6.95077	10.3592	7.814	8.23184	7.93868	6.41545	9.27125	3.7079	7.94655	5.94757	10.0149	5.9998	5.34712	7.40273	7.33032	6.28258	7.64641	9.45903	9.03032	10.4089	9.62259	3.4132	5.52486	6.27423	6.36722	4.46164	6.78342	5.0779	5.14471	5.83261	4.08701
hsa-miR-4433b-5p	8.27515	7.55556	10.203	7.76145	9.55553	8.34282	10.5439	8.71555	10.1902	9.63344	8.01033	5.50667	3.32314	3.94145	7.39279	6.37409	8.18338	6.16314	9.38185	9.9799	7.40938	7.4672	7.18428	7.61483	7.89906	5.24217	6.51978	5.42301	9.40366	4.6557	4.24784	6.95168	6.83016	8.22344	7.51605	8.53543	7.27347	6.92931	7.20647	5.55643	4.31629	8.06333	5.92753	5.12923	5.43064	3.37683	6.28878	5.54395	4.52962
hsa-miR-451a	11.8556	13.0214	8.22764	12.1997	11.7398	11.8525	9.25037	11.5787	10.4915	11.5974	13.712	12.9139	13.5608	12.9957	13.5996	13.4201	13.2458	13.2254	13.9501	11.3373	13.5856	13.5749	13.1751	13.1395	13.2655	13.4026	14.0331	14.2997	13.0508	14.2906	13.475	13.2852	13.2263	13.1586	13.2314	13.5619	13.505	13.967	13.8481	13.6456	14.2545	14.4615	13.5295	13.6585	13.1576	14.9749	13.5406	13.8186	15.1382
hsa-miR-4521	5.53279	4.52159	4.14743	4.99721	4.29249	3.77419	4.69068	5.26764	4.53103	4.61128	4.33391	4.28851	4.00503	3.85735	4.46712	4.28178	4.4348	4.3011	5.0242	4.48771	4.15708	5.42811	4.42994	4.22822	3.85178	4.47791	4.74135	4.59038	4.8801	5.14064	4.01993	4.69967	5.082	4.87416	4.42558	4.33473	4.24433	4.21572	4.68901	4.72744	4.68517	4.26962	4.8022	4.24063	3.73782	3.60057	4.27556	4.10239	3.38525
hsa-miR-454-3p	8.16758	8.64448	6.51861	8.53856	9.06302	10.1794	9.69858	8.96736	10.182	9.52993	8.83509	7.76026	8.7366	7.65489	7.98998	8.24128	7.55064	8.0392	8.82665	8.87832	7.44555	8.67684	8.22543	8.60661	7.73755	8.25226	9.20845	8.01446	8.18247	8.66768	7.65448	7.54634	7.5615	7.67623	7.61491	8.13216	7.46476	7.98106	7.98174	8.23107	7.83027	8.04192	7.62882	7.7936	6.72658	8.37718	7.78478	8.33978	9.05713
hsa-miR-4732-3p	8.81751	7.45557	3.91018	8.67766	7.73586	4.31348	5.11051	7.43267	4.62317	6.36807	7.08825	7.02444	7.00335	6.74926	6.21409	6.56922	6.44882	5.9669	6.78255	7.24006	6.46799	7.6366	5.96617	6.71668	6.72484	7.0584	7.09284	6.83444	6.56093	7.63359	6.75276	7.12882	6.79598	7.15523	6.77452	6.46006	6.86756	5.79547	6.41757	7.6221	7.00665	7.40084	7.07718	7.0199	5.59843	6.68551	6.56285	7.1258	7.24389
hsa-miR-4732-5p	8.3029	8.32684	4.86346	8.79308	8.09293	5.38784	6.66206	8.26881	5.99914	7.64584	7.2874	7.15177	7.47088	7.59772	7.18113	7.5025	6.93396	7.04235	7.68644	8.0681	7.64928	8.28752	7.91499	7.51415	7.68134	6.96452	8.12295	6.98168	7.56572	8.00082	7.2528	7.19096	7.02569	7.41274	7.25846	7.13769	7.02689	6.99509	6.81231	7.60239	7.47776	8.0311	7.34305	7.26603	6.2601	7.59515	7.21076	7.74284	7.9294
hsa-miR-483-3p	6.66734	6.54921	8.76449	5.68764	6.48428	1.38844	3.76363	5.40319	4.35025	4.98608	5.25906	6.53735	4.38501	3.57092	6.67293	5.65364	5.87281	4.23281	8.44322	4.73803	8.81389	5.93871	3.09877	4.9729	5.94806	3.75243	8.05128	4.52873	7.06733	1.83521	1.8492	6.14261	3.90291	6.45502	5.46625	4.86919	5.87464	3.97613	4.8658	3.54616	4.51249	6.78005	5.87518	3.44054	3.95131	0.0466944	5.55031	4.27643	1.16256
hsa-miR-483-5p	6.59736	6.99934	9.76735	6.10415	7.02646	3.04537	5.6082	6.02429	6.71455	6.13367	6.58456	6.87703	5.76224	3.94145	7.06612	6.34393	6.83361	4.70559	8.55189	6.03454	9.67694	6.74208	5.74214	6.63112	6.63299	4.46459	8.28206	5.64748	7.53797	3.23573	3.51439	6.26322	4.58589	6.93986	6.50919	6.25695	7.18219	7.37045	7.18162	4.67031	5.80832	7.66866	7.06321	4.82235	6.39388	3.99013	7.57435	6.32245	4.28063
hsa-miR-484	9.05794	8.50415	6.20496	9.53211	8.85041	6.98064	7.03464	8.99445	6.35636	7.95338	9.59452	9.24684	9.12451	8.76671	8.56462	9.22895	8.89814	8.83084	10.1942	8.08755	9.91889	10.1951	8.07854	8.62282	8.97419	9.85596	9.89753	9.79682	8.38555	10.3275	8.98548	8.91937	8.99328	9.02713	8.71165	8.93121	9.38013	8.7318	9.03892	9.70573	9.71026	9.83385	9.92954	9.16644	8.37265	9.36675	9.05717	9.76037	9.77855
hsa-miR-485-3p	5.77392	5.8914	7.93731	5.76248	7.80245	8.94282	6.84218	6.66693	8.52417	9.25647	6.4819	2.91248	3.05573	2.53458	3.9876	4.40375	4.04375	-0.800082	4.94323	7.9168	4.72648	5.33508	3.40122	2.84415	5.55636	1.14584	5.33115	3.29466	7.11193	3.37471	1.50885	3.50527	4.83511	2.34111	4.66997	5.91627	6.19957	3.02784	4.18814	1.87171	2.51946	3.63149	3.93749	-0.800082	2.90491	1.09321	2.91355	2.2142	1.53816
hsa-miR-486-3p	7.70545	7.39087	4.28636	8.71448	7.75093	5.11024	6.56746	7.85245	5.45328	7.09306	7.60487	7.33806	7.13332	7.67958	7.10306	7.33882	7.23376	7.47072	8.31768	7.63769	7.80707	7.89634	6.69319	7.189	7.84379	7.51775	8.03744	6.90893	7.42131	7.52265	6.48653	6.68639	6.40059	7.07097	6.7934	7.26573	7.33833	6.8721	7.21466	7.30311	7.25223	8.06333	7.793	6.65418	6.6674	6.49181	7.62101	7.50792	6.38863
hsa-miR-486-5p	18.1618	17.2431	13.7174	18.4424	17.6901	14.3416	15.3547	17.9887	14.072	16.4474	17.6689	17.8672	17.6112	17.4818	16.9562	17.3779	17.3028	17.1918	17.6527	16.8478	17.2036	17.7561	16.4594	16.8823	17.4007	18.1885	17.7456	17.8837	17.3427	18.0707	17.496	17.5298	17.6924	17.7329	17.4656	16.9653	17.7959	16.3812	17.1702	18.1813	17.659	17.9555	17.957	17.1981	16.6485	16.8349	17.3302	17.7378	17.7363
hsa-miR-501-3p	4.43496	5.2617	4.38685	5.3421	5.16271	4.90499	5.11051	4.68455	4.76283	4.88644	6.66486	6.07881	5.98245	5.14456	5.57986	5.94908	5.32601	5.88026	6.57427	4.08493	6.59421	6.35353	5.65901	5.75427	5.92887	6.25072	6.3435	6.19916	6.19693	6.66606	5.53945	5.66186	5.50225	6.0283	5.02984	5.05518	6.4451	6.69868	6.84433	6.74863	5.74901	7.14382	6.07405	5.25279	5.35765	6.63448	5.78695	6.40264	7.24072
hsa-miR-503-5p	5.35335	5.69101	4.33291	5.08315	5.35246	5.26367	5.64396	5.58526	4.86342	5.7802	4.66071	4.76177	4.54305	5.03399	4.92869	5.28169	4.62694	4.0061	5.63543	5.23331	5.86562	4.69196	4.21394	3.39012	4.33244	5.24996	4.54662	4.59038	4.55045	4.07936	5.6378	4.61153	4.18231	4.06589	5.23716	4.14282	4.05148	5.03544	4.98548	4.28523	4.77287	4.71052	4.12848	3.97954	4.76405	5.11656	4.44649	4.60242	5.00377
hsa-miR-505-5p	5.51392	4.8005	5.97189	5.16425	5.90394	5.29249	6.52013	5.4971	6.31749	5.9625	4.37268	3.91802	3.66326	4.09622	-0.800082	3.1945	3.36887	2.97551	4.63491	5.68884	4.39766	4.39287	5.44408	3.99905	4.00619	3.48853	4.35159	2.53143	4.39414	4.29473	3.9031	2.57645	1.91488	4.46851	2.96099	3.82235	3.94444	4.76074	4.43239	3.52053	3.31117	4.47525	3.45735	3.97954	3.18358	4.02305	3.7865	4.3857	4.50868
hsa-miR-517a-3p	-0.800082	-0.800082	-0.800082	-0.800082	-0.800082	-0.800082	-0.800082	-0.800082	-0.800082	-0.800082	3.01466	4.6929	2.67353	-0.800082	5.66135	3.77935	2.22721	-0.800082	9.29479	2.27056	10.2158	5.44602	-0.800082	3.39012	2.45083	3.68511	7.01021	2.25508	7.71775	1.46033	-0.800082	2.37703	-0.800082	2.77905	1.93351	2.03315	5.17574	-0.800082	2.25633	2.35035	2.25287	4.1142	3.56701	-0.800082	3.26567	0.662835	2.53471	3.03525	1.42349
hsa-miR-518b	-0.800082	2.25497	-0.800082	1.7306	2.48787	-0.800082	-0.800082	-0.800082	-0.800082	0.566256	2.41552	4.24106	2.49932	2.29986	5.70044	2.77959	1.86998	2.97551	9.81629	3.18204	9.06852	5.5655	-0.800082	1.73423	-0.800082	3.4349	7.11497	1.91295	8.51217	2.96106	-0.800082	3.17711	1.28626	-0.800082	-0.800082	-0.800082	6.16423	-0.800082	-0.800082	2.88011	-0.800082	-0.800082	3.61887	-0.800082	1.69336	0.894013	-0.800082	2.6632	1.01196
hsa-miR-532-3p	6.82875	5.76714	5.49933	6.41375	5.58882	4.73598	4.40828	5.59945	4.85258	5.15463	5.08321	3.23663	4.68548	4.09622	3.03891	4.40375	3.36887	3.63486	5.30907	5.36668	5.5033	5.39162	5.6302	4.1852	4.49779	4.96786	5.63064	4.88095	5.24297	5.40902	3.7218	3.77244	2.90691	4.06589	3.97453	3.82235	3.33055	3.97613	4.48749	4.76066	4.33945	5.28489	4.29712	4.24063	1.69336	4.25557	2.97869	4.4542	5.94995
hsa-miR-532-5p	7.19732	8.27237	6.63277	8.12781	7.12227	7.61618	7.40142	7.18242	7.1755	6.88201	7.67506	7.12588	7.81259	6.71383	6.67293	7.35403	6.76033	6.26923	7.38813	6.81911	7.13814	6.89982	6.18006	6.27891	6.71367	7.1693	7.3645	7.56381	7.08661	7.77475	6.61467	7.4732	6.86684	7.0613	6.57069	6.21851	6.42534	8.01845	7.5994	7.73645	6.89772	8.25691	6.85735	6.9381	6.67494	7.66005	6.45824	7.13278	8.94566
hsa-miR-574-3p	5.88089	6.02143	9.83683	5.62025	5.96981	7.69287	6.92627	5.59945	7.35993	6.93462	5.51733	4.6572	3.76944	3.07107	4.86131	4.77923	3.85187	3.63486	6.66122	5.96611	7.18704	5.7498	3.09877	4.66384	4.38969	4.59257	6.03531	4.84767	6.20871	4.74627	2.9807	3.17711	3.30706	4.34638	3.08879	4.43871	5.2223	5.69348	5.5488	4.38802	3.88388	5.94578	3.8534	2.45735	3.34334	4.04727	3.50626	4.02943	5.07197
hsa-miR-576-5p	5.19651	5.45822	4.14743	5.46244	5.16271	5.73569	3.96083	5.41927	4.38826	5.0857	7.27551	6.42507	6.70862	6.18549	6.11631	6.85951	6.28747	6.43035	6.75909	4.77049	6.54504	6.79193	5.82075	6.0583	5.92887	7.159	6.62842	8.10789	6.85884	7.29531	6.68713	6.96951	6.77157	6.55491	6.79808	5.82967	7.23425	7.49694	7.19823	7.74615	7.11801	7.96439	6.70974	6.25882	6.38473	7.99172	6.29518	7.51729	8.93556
hsa-miR-584-5p	8.47863	8.19869	9.88936	8.80578	10.2336	10.6118	11.8538	8.79473	10.8821	10.2816	9.49954	7.91188	8.13161	8.15067	8.82552	8.60566	8.67888	8.55832	10.3157	10.0625	9.56218	9.39621	8.73193	8.76288	8.64447	7.71907	9.25205	7.79743	10.3111	9.19481	7.99997	8.81963	8.53153	9.24574	8.53077	8.97942	9.61966	10.1412	9.78812	8.20817	8.06378	8.70117	8.24266	7.11602	8.1175	7.73276	7.85586	8.34354	8.25222
hsa-miR-625-3p	8.13399	7.05355	8.53191	7.39886	7.94028	7.48045	8.87863	7.90764	8.95679	9.37281	7.12277	6.28002	5.80031	5.67333	5.75715	7.27631	6.17919	5.71488	8.96467	8.46015	7.92707	8.22926	6.3129	6.39672	6.11012	6.39463	7.5579	5.9397	8.02812	7.41403	5.41696	6.98714	6.28706	7.55739	5.51257	6.49263	6.46461	6.95157	6.75732	5.97965	5.49422	7.02883	6.44828	5.16562	4.92428	5.46998	4.91437	6.15763	6.11608
hsa-miR-628-3p	5.07304	4.8005	6.83064	5.6317	6.86965	7.26271	8.55562	6.06575	7.68715	7.05095	6.19511	4.03393	4.60172	4.58876	3.78432	5.32351	5.43277	4.84935	6.4625	6.8422	5.17735	5.48118	5.57079	5.2273	6.02234	4.58027	5.80416	4.37371	6.62388	4.85202	4.32254	4.74181	4.52042	4.63427	4.78766	5.71009	5.5671	6.92931	6.38891	4.57393	4.11622	5.24798	4.58474	4.27435	3.95131	4.15517	4.75616	4.73682	4.90572
hsa-miR-629-5p	6.29977	7.3666	6.13838	7.65604	8.28888	7.72974	9.01461	7.84055	7.86618	8.39719	8.35903	7.31534	6.64029	7.84702	6.51746	7.36909	7.86535	7.85271	7.81715	7.84241	7.01113	7.3341	8.24457	7.92042	7.77563	7.64129	7.17521	7.63625	8.20617	7.6993	7.77075	7.69849	7.21348	7.5914	7.50177	7.73608	7.95299	7.62713	8.13629	8.01865	7.50106	8.0092	7.87526	7.20176	7.7443	7.85324	7.80737	8.0361	8.19929
hsa-miR-652-3p	5.02052	5.48101	5.53162	5.43655	6.04508	6.98385	6.79921	5.09818	6.85283	6.33605	6.31609	4.33444	5.35655	4.82848	5.40159	5.17151	4.46866	5.02115	6.26566	5.72242	5.55389	6.37238	5.26825	5.61535	5.25124	4.7763	6.23449	5.51067	5.62348	6.33746	4.92393	4.78274	4.60181	5.50781	5.2233	5.38518	5.15188	7.24987	6.74606	5.33171	5.29534	6.11933	4.8022	4.40187	4.34032	6.24726	4.89763	5.5387	6.53735
hsa-miR-654-3p	3.5855	4.6875	7.87025	4.7464	6.86274	9.26446	5.76664	5.24977	7.87021	7.68555	6.34562	3.13646	2.22854	-0.800082	3.26432	3.89481	3.85187	-0.800082	4.14908	6.11258	4.60379	5.17251	2.71562	3.23004	4.69236	1.39087	4.87188	3.87616	6.25489	3.19343	-0.800082	3.17711	3.71084	2.34111	3.87167	5.6097	4.88869	7.68807	6.98501	1.27829	2.43596	2.90087	3.14003	1.4904	-0.800082	3.20094	2.44535	2.73838	3.09805
hsa-miR-660-5p	7.7096	8.48173	8.21216	8.10539	7.76212	6.93151	7.36973	7.43663	8.02602	5.89085	7.57609	7.17089	7.86593	6.54936	6.84849	7.40848	7.01065	6.8506	7.88737	6.75567	8.27494	7.46281	6.13974	7.17808	7.09553	7.02929	7.85218	7.72139	7.13681	8.49069	7.10193	7.12882	7.06927	6.92926	6.90614	6.22822	6.52157	9.15996	8.54627	7.28229	7.17706	8.3857	7.21834	6.86805	6.8778	7.79426	6.92288	7.34759	8.90884
hsa-miR-664a-5p	5.55141	5.18051	7.49579	5.97522	7.61755	7.23328	8.8129	6.42557	8.12164	7.5197	6.43992	4.92079	5.38188	5.74529	5.44826	5.63715	5.32601	5.17465	6.43315	7.34617	6.68022	5.98843	6.23849	6.33902	6.41593	4.62885	5.9688	5.10871	6.66722	5.39975	5.14585	5.66186	5.273	6.0083	5.60098	5.91627	5.95956	7.89177	7.02281	5.25608	4.90296	5.89892	4.82445	4.72816	5.81838	5.45798	5.49572	5.44643	5.66772
hsa-miR-7-5p	9.03496	8.98255	5.7463	8.05948	8.38376	9.88043	9.1691	9.03806	9.3989	9.04378	10.3109	9.70808	9.92953	9.77151	9.67565	9.691	9.35484	8.96055	9.37929	9.03015	8.33403	9.34105	8.81428	9.57776	9.1335	9.44991	9.24203	9.61933	9.54976	9.23902	8.37708	9.4332	8.93244	9.20458	9.34758	8.88747	9.01056	9.05334	9.08878	8.95741	8.95289	9.52995	9.68921	8.81769	8.65177	8.59814	8.53205	9.16074	9.3501
hsa-miR-744-5p	8.87039	8.74202	10.645	9.17704	10.732	10.2698	12.037	9.40303	11.0014	10.837	8.90784	7.28056	6.74486	6.37887	6.94929	7.52955	7.53475	6.74424	8.95093	10.6362	8.06135	7.67127	7.28012	7.15039	8.55345	6.94547	7.8783	6.46909	9.06593	6.9125	5.9983	7.6216	6.43208	7.90977	7.06221	8.36993	8.04005	8.44843	8.21186	7.07563	6.485	8.57644	7.02047	6.07969	6.85809	6.18133	6.90204	7.41788	7.02908
hsa-miR-92a-3p	15.8378	14.8129	13.3436	15.6387	15.5301	12.8516	14.1712	15.5029	13.1629	14.5731	16.5698	16.4504	16.3609	15.9727	16.2159	16.4257	16.0942	15.9036	16.344	14.8793	15.9139	16.4061	15.1903	15.73	16.1621	16.4809	16.2611	16.6093	15.818	16.3808	15.9668	16.4185	16.5474	16.4756	16.2549	15.8597	16.2535	15.4054	15.7638	16.725	16.4982	16.8784	16.5945	15.9096	15.4219	15.8892	16.1135	16.3602	16.2986
hsa-miR-92b-3p	6.33245	5.06462	3.15251	6.72306	6.34228	3.61735	4.49895	6.29221	3.95377	5.19683	7.89632	8.25419	7.41063	7.70387	7.76879	8.01433	7.54272	7.72802	8.32036	6.03454	7.17631	7.80216	7.3959	7.15039	7.97584	7.9683	7.71398	7.4339	8.08356	7.70871	7.5437	8.53517	8.05611	8.42169	7.62548	7.18331	8.10983	6.94048	7.68441	7.9674	7.80761	8.32938	8.27938	7.24067	7.38895	6.983	7.73616	7.63139	7.60782
hsa-miR-92b-5p	5.92441	5.2617	3.04477	5.65434	5.4294	2.69907	3.96083	5.37048	3.43458	4.44113	5.79459	5.69452	5.09585	5.10864	3.85531	5.07688	5.17014	4.80301	5.30907	5.18596	4.72648	5.5655	4.1341	5.18426	5.2818	5.18646	5.11972	3.82579	5.80518	5.08966	5.13553	5.68364	5.0706	4.9177	4.44959	4.47177	5.26741	4.14019	5.26323	4.93569	4.96385	5.39029	5.2266	4.43206	3.61792	4.38153	4.66014	5.24204	5.27577
hsa-miR-93-3p	5.82074	5.61064	6.09583	6.02818	5.84898	5.75464	5.42507	5.52709	5.35305	5.59423	6.02705	4.28851	5.18489	2.29986	4.16574	4.68612	3.6891	2.59517	5.87254	5.06031	5.11133	5.35418	3.76152	4.04789	3.373	5.83024	5.20474	5.7546	5.60577	6.49595	4.10703	4.0657	4.32336	4.73506	4.32534	3.96848	4.94531	5.07654	5.06009	5.65983	5.02228	6.52625	4.77959	4.72816	4.41417	5.54558	4.42327	5.69784	7.25231
hsa-miR-93-5p	13.0879	13.0276	11.5373	13.1459	13.2948	13.7459	14.4849	12.9476	13.8732	13.0899	13.2924	12.8656	13.4266	12.188	12.5502	12.8752	12.3691	12.3123	12.2445	13.0985	11.7779	12.2445	12.2077	12.5903	12.7556	12.8794	12.3983	12.8314	12.9824	12.9508	12.1858	12.8004	12.4438	12.793	12.4395	12.4372	12.1646	12.9017	12.6568	12.6909	12.6057	13.5363	12.7084	12.7121	12.2732	12.6478	12.2773	12.8149	13.8454
hsa-miR-941	7.311	7.80166	6.79783	6.42036	7.00777	6.962	7.45902	6.75193	6.69041	7.05914	7.2375	7.08616	7.52304	7.08128	5.81172	7.36909	7.08892	6.62941	7.32561	7.11924	7.34859	8.06226	6.25746	7.034	7.79165	7.9469	7.20027	7.7832	8.19437	7.4504	5.50779	7.91188	6.53927	6.56863	6.64535	7.40916	8.19109	7.57071	7.69029	7.79374	7.27643	6.91569	8.0317	7.28683	7.03236	6.79084	6.4177	6.03998	6.09282
hsa-miR-942-5p	6.40594	6.09712	4.99084	6.40042	6.31213	6.77971	6.38929	6.13555	6.16379	6.46746	6.68554	6.09224	6.02058	5.74529	5.98001	6.03968	5.62516	5.24568	6.5832	6.49902	5.43296	5.91319	5.57079	5.92085	5.58115	5.8712	6.42373	6.24461	6.00758	6.99639	5.52371	5.80783	5.63191	6.34769	5.56846	5.48571	6.10333	6.16292	6.1016	6.34348	6.26069	6.27423	5.86448	5.47207	5.15718	6.40235	5.83171	6.39975	7.42245
hsa-miR-96-5p	5.72554	4.3833	1.70556	6.63475	4.86329	4.36866	2.83889	4.35736	4.18731	4.02543	5.71636	4.89035	6.12428	6.26923	5.77557	5.90844	5.25018	4.60112	5.0242	4.73803	4.60379	5.93871	2.71562	5.81196	5.4256	5.08566	5.97849	6.62699	4.65749	5.96565	5.84837	6.06176	5.50225	5.74382	5.68428	4.33473	4.70415	6.37545	5.9132	6.39728	6.38835	6.23703	4.82445	4.54689	5.17853	6.50206	4.57843	5.3358	7.10662
hsa-miR-98-5p	7.06746	7.31047	6.81269	7.46438	9.27979	10.1447	10.2889	8.02526	10.5496	9.32366	7.55096	6.19542	6.92222	7.79145	7.83175	7.70591	7.38324	7.63847	8.11697	9.06164	7.53221	7.74183	8.17146	7.83256	7.91377	6.92859	7.793	6.36121	8.09947	7.51194	6.91241	6.71839	6.82678	7.50126	6.75056	7.9996	7.12206	8.5793	8.19127	6.29895	6.95134	7.15383	6.6611	6.87905	6.80417	7.10239	7.12344	7.09931	7.11588
hsa-miR-99a-5p	3.16937	3.64054	8.31254	3.00419	3.33416	4.09886	2.74322	3.18788	3.62491	3.12624	5.99841	6.78076	4.36821	4.53563	4.51175	5.30275	4.89935	4.93781	7.24908	2.27056	7.7431	6.0006	4.61777	5.13989	5.22001	5.11153	6.134	6.00152	4.90927	4.24383	3.7218	5.63975	4.39817	5.32587	4.94794	4.89379	6.11572	8.49465	7.94775	5.18445	5.51472	6.05667	6.11073	4.27435	5.71989	4.38786	5.52872	4.08809	5.27577
hsa-miR-99b-5p	6.83636	6.50543	8.79473	6.64043	8.24167	9.91864	9.22403	7.65947	9.03824	9.19012	8.32731	5.69452	4.45032	4.02091	6.50647	6.24947	4.56569	6.23472	8.7632	8.46759	7.9398	6.98802	6.83881	5.98495	6.57247	5.38336	7.38286	6.04254	8.39589	4.72415	4.46124	5.95835	6.12031	7.45768	6.25367	7.33923	7.64649	9.18131	8.61594	6.07957	5.47343	7.75012	6.03641	4.60104	6.48238	4.79297	5.88366	5.91188	5.00377
hsa-miR-517b-3p	-0.800082	-0.800082	-0.800082	-0.800082	-0.800082	-0.800082	-0.800082	-0.800082	-0.800082	-0.800082	3.16949	4.33444	2.67353	-0.800082	5.7385	3.71796	2.75195	-0.800082	9.31772	2.27056	10.2418	5.5155	-0.800082	3.23004	-0.800082	3.83756	7.04752	2.35319	7.64591	1.83521	-0.800082	2.57645	-0.800082	2.77905	2.39569	2.03315	4.79937	-0.800082	-0.800082	2.29095	2.34732	3.93999	3.51322	-0.800082	3.67912	0.662835	2.01953	3.00513	1.48196
hsa-miR-516b-5p	-0.800082	-0.800082	-0.800082	-0.800082	-0.800082	-0.800082	-0.800082	-0.800082	-0.800082	-0.800082	3.7822	5.99548	3.66326	2.91341	7.02822	5.32351	3.90228	2.79784	9.75534	-0.800082	9.27737	5.06074	4.04958	3.9485	4.64612	4.73251	7.30797	3.4357	9.07883	1.46033	2.12439	4.46832	2.56117	5.44967	3.97453	2.35002	6.71309	4.54343	4.04853	3.82271	3.68121	5.6669	5.27589	-0.800082	5.39461	2.08507	3.54978	3.67492	1.59224
[truncated: 72 more columns]
